# Supplementary material for: Proteomic Analysis of 3T3-L1 Adipocytes Treated with Insulin and TNF-α
Source: Proteomes. 2019 Oct 20;7(4):35. doi: 10.3390/proteomes7040035 (PMC6958341; doi:10.3390/proteomes7040035)
Supplement: Supplementary file 1 [file proteomes-07-00035-s001.zip]

Archive with 2 entries (2 files):
- proteomes-594825-supp.xlsx
- proteomes-594825-supplementary figure.pdf
