# Supplementary material for: Proteomic Analysis of 3T3-L1 Adipocytes Treated with Insulin and TNF-α
Source: Proteomes. 2019 Oct 20;7(4):35. doi: 10.3390/proteomes7040035 (PMC6958341; doi:10.3390/proteomes7040035)
Supplement: Supplementary file 1 [file proteomes-07-00035-s001.zip › proteomes-594825-supp.xlsx]

## Sheet: Table S1
Sequence	Missed cleavages	Mass	Proteins	Leading razor protein	Start position	End position	Gene names	Protein names	Unique (Groups)	Unique (Proteins)	Charges	PEP	Score	Intensity Cont1	Intensity Cont2	Intensity Cont3	Intensity Ins1	Intensity Ins2	Intensity Ins3	Intensity TNF	Intensity TNF2	Intensity TNF3	Intensity TNF+Ins1	Intensity TNF+Ins2	Intensity TNF+Ins3	id	Protein group IDs	Mod. peptide IDs	Evidence IDs	MS/MS IDs	Best MS/MS	MS/MS Count
FAESTEISELSHNFVMVNLEDEEEPR	0	3050.38	Q9CQU0	Q9CQU0	74	99	Txndc12	Thioredoxin domain-containing protein 12	yes	yes	3	0.056126	8.6192	0	2489900	0	3672600	1509700	0	2769300	2852500	0	1645800	1739900	3237200	2045	930	2166	29277;29278;29279;29280;29281;29282;29283;29284	31847;31848	31847	2
EDEMEENLTQVGSILGNLK	0	2118.02	O09044	O09044	148	166	Snap23	Synaptosomal-associated protein 23	yes	yes	3;4	0.040903	9.2633	585400	1176600	0	2182000	13671000	1746000	2369900	1431100	22450000	1386600	1621800	0	1467	128	1561	21488;21489;21490;21491;21492;21493;21494;21495;21496;21497;21498	23799;23800	23800	2
VQGHDYEAGGSVIHPLNLHMK	0	2301.13	Q9CQF9	Q9CQF9	80	100	Pcyox1	Prenylcysteine oxidase	yes	yes	4	0.037387	10.989	7100500	7035700	2187300	8169200	3324900	6370700	0	5886400	0	1627800	0	10857000	7340	921	7829	106177;106178;106179;106180;106181;106182;106183;106184;106185	112726;112727	112727	2
GHPDLQGQPADDIFESIGDR	0	2166	Q9D0F3	Q9D0F3	318	337	Lman1	Protein ERGIC-53	yes	yes	3	0.032944	11.788	0	1647600	3399600	0	0	4752800	0	4698100	4147600	0	5800800	0	2580	981	2728	36508;36509;36510;36511;36512;36513	39360;39361	39361	2
LNFLSPELPAVAEFSTNETMGHSADR	0	2832.34	Q99JY0	Q99JY0	205	230	Hadhb	Trifunctional enzyme subunit beta, mitochondrial;3-ketoacyl-CoA thiolase	yes	yes	3	0.018708	13.567	1122100	3313400	1061800	0	2019500	0	0	0	0	1975100	2665200	4036500	4375	865	4632	63239;63240;63241;63242;63243;63244;63245	67399;67400	67400	2
VEYELSEEGDEPQYLDLPSTATSVNIPDLLPGRK	1	3773.85	P11276	P11276	751	784	Fn1	Fibronectin;Anastellin	yes	yes	3	0.060171	14.002	0	4720600	0	0	2120900	0	8012900	0	0	3113000	0	6581800	7017	240	7483	101617;101618;101619;101620;101621	107867;107868	107867	2
KPTLPASVGPSEPGSGPQK	1	1832.96	Q3TC93	Q3TC93	347	365	Hs1bp3	HCLS1-binding protein 3	yes	yes	3	0.029848	14.31	1652100	2891400	1982000	3227700	0	2580200	0	1970000	1619900	1600100	2567100	3802700	3753	581	3964	53446;53447;53448;53449;53450;53451;53452;53453;53454;53455	57295;57296	57295	2
MAVTFIGNSTAIQELFKR	1	2025.07	P99024	P99024	363	380	Tubb5	Tubulin beta-5 chain	yes	yes	3	0.060224	14.472	1171000	2240000	0	1079100	1543400	0	4785800	1115400	0	1223400	2474800	2151500	4762	550	5043	68529;68530;68531;68532;68533;68534;68535;68536;68537;68538	72681;72682	72681	2
VTLTLPVLNAAQSIIFVATGEGK	0	2341.33	Q9CQ60	Q9CQ60	186	208	Pgls	6-phosphogluconolactonase	yes	yes	3	0.055398	15.128	0	3465000	507040	2108700	1520300	2213100	5855600	1392600	0	1205000	2617700	2101800	7435	910	7924	107376;107377;107378;107379;107380;107381;107382;107383;107384;107385	114014;114015	114014	2
AYLDQTVVPILLQGLAVLAK	0	2124.26	Q99LT0	Q99LT0	55	74	Dpy30	Protein dpy-30 homolog	yes	yes	3	0.0075361	15.345	0	1890600	0	2181900	1117700	2018200	3551800	906080	0	1023800	1322500	1462600	737	881	784	10297;10298;10299;10300;10301;10302;10303;10304;10305	10635;10636	10635	2
AELATEEFLPVTPILEGFVILR	0	2456.36	Q8VDM4	Q8VDM4	880	901	Psmd2	26S proteasome non-ATPase regulatory subunit 2	yes	yes	3	0.049154	15.699	0	1595600	0	1406800	0	0	3615500	0	0	2254600	1209600	1847500	179	809	191	2387;2388;2389;2390;2391;2392	2646;2647	2646	2
MNLFQSITSALDNSLAK	0	1851.94	Q6P3A8	Q6P3A8	69	85	Bckdhb	2-oxoisovalerate dehydrogenase subunit beta, mitochondrial	yes	yes	3	0.027313	16.306	281060	3077100	0	0	530080	552980	0	0	0	0	1325100	1663100	4854	669	5172	69984;69985;69986;69987;69988;69989	73902;73903	73902	2
QAAPCVLFFDELDSIAK	0	1922.94	Q01853	Q01853	568	584	Vcp	Transitional endoplasmic reticulum ATPase	yes	yes	3	0.054478	16.306	844390	1331600	635590	1725200	1223700	1492700	1877300	1192600	0	1498200	2762300	2004100	5269	558	5629	75805;75806;75807;75808;75809;75810;75811;75812;75813;75814;75815	79527;79528	79528	2
ETIEDVEEMLNNLPGVTSVHSR	0	2468.19	Q9WVJ2	Q9WVJ2	133	154	Psmd13	26S proteasome non-ATPase regulatory subunit 13	yes	yes	3	0.016336	16.324	0	3249100	0	3521700	0	0	4639700	0	0	2441200	4002400	3426500	1933	1148	2048	27654;27655;27656;27657;27658;27659	29978;29979	29978	2
PSQMEHAMETMMLTFHR	0	2075.9	P08207	P08207	2	18	S100a10	Protein S100-A10	yes	yes	4	0.024972	16.494	1363800	0	0	0	1111000	0	2645300	1932800	0	2588900	1960700	0	5265	217	5625	75751;75752;75753;75754;75755;75756	79476;79477	79476	2
SELSSNFEQVILGLMTPTVLYDVQELRR	1	3236.68	P97429	P97429	70	97	Anxa4	Annexin A4	yes	yes	3	0.043612	17.358	0	0	0	1590900	0	4860600	4053400	0	0	0	656780	0	5885	542	6276	85025;85026;85027;85028	88690;88691	88691	2
CTVIGGSGFLGQHMVEQLLER	0	2330.15	Q9R1J0	Q9R1J0	29	49	Nsdhl	Sterol-4-alpha-carboxylate 3-dehydrogenase, decarboxylating	yes	yes	3	0.038859	17.369	1121100	1412500	0	2327300	0	0	4105400	0	0	0	4817400	2251400	833	1126	888	11918;11919;11920;11921;11922;11923	12307;12308	12307	2
ERLEQQVPVNQVFGQDEMIDVIGVTK	1	2970.51	P27659	P27659	199	224	Rpl3	60S ribosomal protein L3	yes	yes	3	0.030926	17.716	0	4222700	0	3226400	3083100	0	6736100	4781100	0	4868100	4821700	6206500	1881	305	1996	27065;27066;27067;27068;27069;27070;27071;27072	29423;29424	29423	2
LALADAGDTVEDANFVEAMADAGILR	0	2647.28	Q8BMJ2	Q8BMJ2	743	768	Lars	Leucine--tRNA ligase, cytoplasmic	yes	yes	3	0.037719	18.101	0	2234100	0	0	0	0	3952900	0	0	1245500	1635400	2890300	3826	736	4040	54878;54879;54880;54881;54882	58831;58832	58831	2
GQLIAGMDQALVGMCVNER	0	2060.98	Q9Z247	Q9Z247	88	106	Fkbp9	Peptidyl-prolyl cis-trans isomerase FKBP9	yes	yes	3	0.036379	18.296	0	0	0	0	0	0	2422300	0	0	0	0	0	2753	1165	2913	39183	42146;42147	42147	2
LTEDEEGNPQLQQHQLITVTMSSDSR	0	2955.39	Q8BKZ9	Q8BKZ9	451	476	Pdhx	Pyruvate dehydrogenase protein X component, mitochondrial	yes	yes	3	0.03619	18.316	3455700	5137200	0	0	0	0	0	0	0	0	6645400	5944800	4587	731	4852	65841;65842;65843;65844	69647;69648	69648	2
EIHLWFKPEELIDYK	1	1959.01	Q01768	Q01768	129	143	Nme2	Nucleoside diphosphate kinase B	yes	yes	4	0.064101	18.364	0	0	0	2660400	0	2180200	1829000	2006800	0	1910200	2854600	2834200	1659	557	1764	24179;24180;24181;24182;24183;24184;24185	26697;26698	26697	2
GLVEPVDVVDNADGTQTVNYVPSR	0	2543.25	Q8BTM8	Q8BTM8	1492	1515	Flna	Filamin-A	yes	yes	3	0.008953	18.403	1459500	2018000	1107700	0	2317600	0	3952200	0	0	1531000	2112100	3865200	2696	745	2849	38183;38184;38185;38186;38187;38188;38189;38190	41069;41070	41070	2
LGGTIDDCELVEGLVLTQK	0	2059.05	P80315	P80315	214	232	Cct4	T-complex protein 1 subunit delta	yes	yes	3	0.010499	18.538	0	1677500	0	0	0	0	2313400	0	0	870720	0	2495900	4098	529	4331	59393;59394;59395;59396	63234;63235	63234	2
LNQATVTSNRPGLFYGQCSEICGSNHSFMPIVLEMVPLK	1	4394.13	P00405	P00405	179	217	Mtco2	Cytochrome c oxidase subunit 2	yes	yes	4	0.040008	18.93	0	0	0	0	0	0	27173000	10279000	0	0	0	15803000	4392	186	4651	63458;63459;63460	67585;67586	67585	2
DDWESGLNAMECALHLEK	0	2116.92	P09528	P09528	92	109	Fth1	Ferritin heavy chain;Ferritin heavy chain, N-terminally processed	yes	yes	3	0.034501	19.036	868500	2249900	815380	3857900	1920500	4353200	1933900	2603500	0	1520000	1896700	2311000	921	224	980	13661;13662;13663;13664;13665;13666;13667;13668;13669;13670;13671	14938;14939	14938	2
EKPDDPLNYFIGGCAGGLTLGAR	1	2420.18	Q9D8B4	Q9D8B4	82	104	Ndufa11	NADH dehydrogenase [ubiquinone] 1 alpha subcomplex subunit 11	yes	yes	3	0.023953	19.324	962370	3052900	1416800	2439700	1931200	0	1830100	2004500	0	0	2839900	2379800	1691	1023	1799	24640;24641;24642;24643;24644;24645;24646;24647;24648	27097;27098	27098	2
GFDVASVMSVTLSCDHR	0	1879.86	Q8BMF4	Q8BMF4	600	616	Dlat	Dihydrolipoyllysine-residue acetyltransferase component of pyruvate dehydrogenase complex, mitochondrial	yes	yes	3	0.0083098	19.39	0	1088500	416360	1312200	0	0	1800300	910060	0	0	1276200	1042500	2505	734	2650	35525;35526;35527;35528;35529;35530;35531	38414;38415	38415	2
AGTGVDNVDLEAATRK	1	1615.82	Q61753	Q61753	76	91	Phgdh	D-3-phosphoglycerate dehydrogenase	yes	yes	3	0.033412	19.39	2945200	4022800	1321300	0	2829800	0	0	0	5828600	3245200	5061600	4470600	280	644	295	3718;3719;3720;3721;3722;3723;3724;3725;3726	4183;4184	4183	2
CLGELICTLNAANVPAGTEVVCAPPTAYIDFAR	0	3562.73	P17751	P17751	71	103	Tpi1	Triosephosphate isomerase	yes	yes	3;4	0.010389	20.038	0	0	585220	14286000	5216000	7109700	4579700	5541900	0	5795800	6747200	10441000	806	274	857	11420;11421;11422;11423;11424;11425;11426;11427;11428;11429;11430;11431	11890;11891	11890	2
TAVIDHHNYDVSDLGQHTLIVADTENLLKAPTIVGK	1	3897.03	O54734	O54734	139	174	Ddost	Dolichyl-diphosphooligosaccharide--protein glycosyltransferase 48 kDa subunit	yes	yes	5	0.012872	20.572	4050500	0	0	12886000	5311000	6523200	0	6574800	0	5750100	6631200	33243000	6376	154	6799	91975;91976;91977;91978;91979;91980;91981;91982	96826;96827	96826	2
ILGPLADYLVVNVSSPNTAGLR	0	2268.25	O35435	O35435	200	221	Dhodh	Dihydroorotate dehydrogenase (quinone), mitochondrial	yes	yes	3	0.018753	20.625	621980	0	0	1475800	0	0	0	0	0	898270	1998200	0	3339	141	3524	47807;47808;47809;47810	51673;51674	51673	2
SIPVFNYQLYFQEPGVAEAELEK	0	2670.32	P34914	P34914	375	397	Ephx2	Bifunctional epoxide hydrolase 2;Cytosolic epoxide hydrolase 2;Lipid-phosphate phosphatase	yes	yes	3	0.019692	21.37	0	2579000	0	2767100	1295500	2242000	6367100	1838500	0	1167900	2014500	1721300	6025	326	6427	86778;86779;86780;86781;86782;86783;86784;86785;86786;86787	90606;90607	90606	2
FGNPLLVQDVESYDPVLNPVLNR	0	2597.35	Q9JHU4	Q9JHU4	3627	3649	Dync1h1	Cytoplasmic dynein 1 heavy chain 1	yes	yes	3	0.019252	21.616	0	2348700	2147400	1919400	0	0	0	0	0	1577300	0	0	2168	1082	2296	31088;31089;31090;31091	33639;33640	33639	2
VHAELADVLTEAVVDSILAIRK	1	2361.33	P80317	P80317	160	181	Cct6a	T-complex protein 1 subunit zeta	yes	yes	4	0.018204	21.616	942840	2227500	0	3905800	1171600	0	2292500	1455900	0	0	0	0	7096	531	7565	102662;102663;102664;102665;102666;102667	108952;108953	108953	2
QAGPASVPLRTEEEFKK	2	1885.99	P27773	P27773	131	147	Pdia3	Protein disulfide-isomerase A3	yes	yes	4	0.02043	21.773	9923800	10611000	9471100	17114000	2085100	14162000	19529000	14889000	10765000	9547100	13250000	14136000	5280	307	5641	75971;75972;75973;75974;75975;75976;75977;75978;75979;75980;75981;75982	79700;79701	79700	2
VFCNMETGETCINASPMTVPRK	1	2541.15	P08121	P08121	1290	1311	Col3a1	Collagen alpha-1(III) chain	yes	yes	3	0.01817	21.865	2549700	0	0	5119300	3996700	0	0	5353300	0	0	6350100	0	7023	215	7489	101668;101669;101670;101671;101672	107896;107897	107896	2
VLQAGVLDNWYPLQGGQGQVHLR	0	2547.33	Q3U7R1	Q3U7R1	413	435	Esyt1	Extended synaptotagmin-1	yes	yes	3	0.018353	22.118	2330300	0	1876100	0	3310100	0	0	4603700	0	0	3398700	0	7231	591	7709	104577;104578;104579;104580;104581	110971;110972	110971	2
GAHGIIVVYDVTDQESFNNVK	0	2304.14	P62821	P62821	83	103	Rab1A	Ras-related protein Rab-1A	yes	yes	3	0.0021364	22.233	0	0	0	0	1865000	0	4096900	2158700	0	2896900	0	3936900	2412	479	2552	34235;34236;34237;34238;34239	36976;36977	36976	2
ITEEYYVHLIADNLPVATR	0	2216.15	Q8BH24	Q8BH24	125	143	Tm9sf4	Transmembrane 9 superfamily member 4	yes	yes	3	0.020502	22.313	1073700	1989000	1395000	1858800	2148100	0	3776900	2260400	0	1866200	2270300	3074300	3529	719	3731	50480;50481;50482;50483;50484;50485;50486;50487;50488;50489	54458;54459	54459	2
IFPGDTILETGEVIPPMR	0	1984.03	Q3UIU2	Q3UIU2	104	121	Ndufb6	NADH dehydrogenase [ubiquinone] 1 beta subcomplex subunit 6	yes	yes	3	0.0020996	22.435	0	0	811680	2903800	1663000	1784000	2280100	2471100	0	0	2131400	4265900	3205	593	3385	45848;45849;45850;45851;45852;45853;45854;45855	49504;49505	49505	2
ISSVQSIVPALEIANAHRK	1	2032.14	P63038	P63038	251	269	Hspd1	60 kDa heat shock protein, mitochondrial	yes	yes	3;4	0.0061674	22.531	7081400	12163000	8164000	5725200	8646800	0	11140000	1536500	7987100	8063200	9255100	6738300	3512	502	3714	50228;50229;50230;50231;50232;50233;50234;50235;50236;50237;50238;50239;50240;50241;50242;50243;50244;50245;50246	54291;54292	54292	2
RGNNSAVGSNADLTIEEDEEEEPVALQQAQQVR	1	3595.7	Q63918	Q63918	355	387	Sdpr	Serum deprivation-response protein	yes	yes	3	0.0081936	22.969	1653800	0	0	5520800	4214800	0	3640100	0	0	2900400	3432100	0	5629	658	6006	80829;80830;80831;80832;80833;80834	84425;84426	84425	2
VNIHEYYLGNMLAK	0	1663.84	Q8VEH8	Q8VEH8	144	157	Erlec1	Endoplasmic reticulum lectin 1	yes	yes	3	0.0081005	23.008	1515500	0	0	2445100	2778800	0	4853200	0	1467000	0	2310900	3345900	7289	813	7774	105452;105453;105454;105455;105456;105457;105458	111927;111928	111927	2
LSELDDRADALQAGASQFETSAAK	1	2493.2	P63024;P63044	P63024	47	70	Vamp3;Vamp2	Vesicle-associated membrane protein 3;Vesicle-associated membrane protein 2	yes	no	3	0.0088356	23.44	0	3445500	0	5141700	4126000	3336800	0	0	1844900	2442700	3205100	0	4530	499	4793	65123;65124;65125;65126;65127;65128;65129	68901;68902	68901	2
DFLLGAYQTEFPEGPTEQLMK	0	2413.15	P34914	P34914	35	55	Ephx2	Bifunctional epoxide hydrolase 2;Cytosolic epoxide hydrolase 2;Lipid-phosphate phosphatase	yes	yes	3	0.010393	23.447	1935200	2643800	0	1466600	0	0	5288900	0	355000	1630600	1017900	0	974	326	1035	14324;14325;14326;14327;14328;14329;14330	15491;15492	15492	2
LALVTGGEIASTFDHPELVK	0	2096.12	P80314	P80314	323	342	Cct2	T-complex protein 1 subunit beta	yes	yes	3	0.0018692	23.447	1513700	2930700	1431300	1920100	2004600	0	4218400	2001200	0	0	1902300	4030400	3840	528	4056	55112;55113;55114;55115;55116;55117;55118;55119;55120	59024;59025	59025	2
EHPWEVMPDLYFYRDPEEIEK	1	2721.24	P14206	P14206	192	212	Rpsa	40S ribosomal protein SA	yes	yes	3;4	0.046163	23.447	5786200	8632200	2388700	3263500	5123200	2966800	11299000	8158300	0	6560300	9018600	11769000	1640	258	1745	23907;23908;23909;23910;23911;23912;23913;23914;23915;23916;23917;23918;23919;23920;23921;23922;23923;23924;23925;23926	26490;26491	26490	2
KLPPLPSLTSQPHQVLASEPIPFSDLQQVSR	1	3408.84	Q9CQ22	Q9CQ22	104	134	Lamtor1	Ragulator complex protein LAMTOR1	yes	yes	4	0.0086617	23.638	0	7458700	0	7887800	0	0	8277000	8777700	485390	0	0	0	3725	906	3933	53090;53091;53092;53093;53094	57005;57006	57006	2
IPHFGYCDEIDLTQLVK	0	2047.01	P53395	P53395	273	289	Dbt	Lipoamide acyltransferase component of branched-chain alpha-keto acid dehydrogenase complex, mitochondrial	yes	yes	2;3	0.049395	23.676	1740500	6640100	2845900	2281400	2779400	0	3898400	3634500	0	3319600	5588200	7506300	3425	404	3621	49086;49087;49088;49089;49090;49091;49092;49093;49094;49095;49096	53055;53056	53056	2
DKTPVQSQQPSATTPSGADEK	1	2171.03	Q8VDM4	Q8VDM4	7	27	Psmd2	26S proteasome non-ATPase regulatory subunit 2	yes	yes	3	0.0047099	23.869	3579400	9672600	3747400	4906000	0	3833100	5679400	2917000	4708400	5695000	3857900	8096700	1106	809	1174	16364;16365;16366;16367;16368;16369;16370;16371;16372;16373;16374	17757;17758	17758	2
QAPAPTAHAALPHLLHASGR	0	2015.08	P19096	P19096	410	429	Fasn	Fatty acid synthase;[Acyl-carrier-protein] S-acetyltransferase;[Acyl-carrier-protein] S-malonyltransferase;3-oxoacyl-[acyl-carrier-protein] synthase;3-oxoacyl-[acyl-carrier-protein] reductase;3-hydroxyacyl-[acyl-carrier-protein] dehydratase;Enoyl-[acyl-carrier-protein] reductase;Oleoyl-[acyl-carrier-protein] hydrolase	yes	yes	3	0.015375	23.912	3357400	3211200	1904000	0	0	0	4235400	0	0	0	3320300	4079100	5284	279	5645	76009;76010;76011;76012;76013;76014	79715;79716	79716	2
LAGAWASEAYTPQGLKPVSTEAPPIIFATPTK	1	3311.74	Q61387	Q61387	12	43	Cox7a2l	Cytochrome c oxidase subunit 7A-related protein, mitochondrial	yes	yes	3	0.027971	23.983	1717500	3890300	1740400	3863800	3011000	3933400	6209700	4383700	1660400	3631400	0	7069000	3821	630	4035	54823;54824;54825;54826;54827;54828;54829;54830;54831;54832;54833	58802;58803	58803	2
THYIVGYNLPSYEYLYNLGDQYALK	0	2996.46	Q91YQ5	Q91YQ5	329	353	Rpn1	Dolichyl-diphosphooligosaccharide--protein glycosyltransferase subunit 1	yes	yes	3	0.017869	24.068	0	4122600	0	0	0	0	6096400	3675400	0	1612000	0	4386700	6516	840	6943	94050;94051;94052;94053;94054	99051;99052	99052	2
VVHAVDGIAENGIQPLSSSEVDELIHK	0	2855.47	Q9Z0P4	Q9Z0P4	211	237	Palm	Paralemmin-1	yes	yes	4	0.00046861	24.2	0	3993800	1761200	3780200	1829200	5284300	4321600	2926600	0	0	2385300	4426200	7488	1154	7983	108230;108231;108232;108233;108234;108235;108236;108237;108238	114872;114873	114873	2
NLHTHHFPSPLSNNQEVSAFGEDGEGDDLDLWTVR	0	3932.8	Q9ESP1	Q9ESP1	114	148	Sdf2l1	Stromal cell-derived factor 2-like protein 1	yes	yes	4	0.0050256	24.473	2574200	3440700	1533500	0	2670900	0	5184500	4969000	0	0	4032100	3853300	5067	1074	5414	73144;73145;73146;73147;73148;73149;73150;73151	76991;76992	76991	2
LQVEHPVTECITGLDLVQEMILVAK	0	2834.49	Q91ZA3	Q91ZA3	350	374	Pcca	Propionyl-CoA carboxylase alpha chain, mitochondrial	yes	yes	3	0.016675	24.644	0	0	0	0	0	0	4934000	2383000	0	0	1571300	3155000	4486	842	4749	64580;64581;64582;64583	68493;68494	68494	2
DVEEFLSPLLGKTPITQVNEVTGTLR	1	2855.53	Q9CQ40	Q9CQ40	123	148	Mrpl49	39S ribosomal protein L49, mitochondrial	yes	yes	3	0.0075996	24.644	965390	2784700	0	3149100	1583400	0	3217300	1748400	0	0	0	0	1324	907	1409	19460;19461;19462;19463;19464;19465	21491;21492	21492	2
TCEEHQLCVVAVLPHILDTGAAGR	0	2645.31	Q922R8	Q922R8	290	313	Pdia6	Protein disulfide-isomerase A6	yes	yes	3	0.0072482	24.896	0	3395800	1133400	0	1197800	0	3044500	2262900	0	0	4354000	3906700	6381	857	6804	92097;92098;92099;92100;92101;92102;92103	96934;96935	96935	2
VPVDPATYGQFYGGDSYIILYNYR	0	2770.33	P13020;CON__Q3SX14	P13020	456	479	Gsn	Gelsolin	no	no	3	0.01371	25.67	0	0	0	0	0	0	1684900	979650	0	1219900	1142900	1957600	7330	250;97	7819	106021;106022;106023;106024;106025	112612;112613	112613	2
LPFKPTTPVIMVGPGTGVAPFMGFIQER	1	2986.58	P37040	P37040	520	547	Por	NADPH--cytochrome P450 reductase	yes	yes	3	0.037122	25.955	736120	3088000	0	2049000	0	0	4448600	1122200	0	1655900	1775100	3110400	4416	340	4675	63693;63694;63695;63696;63697;63698;63699;63700	67801;67802	67801	2
VIPAADLSQQISTAGTEASGTGNMK	0	2446.2	Q8CI94	Q8CI94	657	681	Pygb	Glycogen phosphorylase, brain form	yes	yes	3	0.013766	26.047	2131500	0	0	0	0	0	8496800	0	0	0	0	0	7141	767	7614	103412;103413	109734;109735	109735	2
QVLYQQSSGHNNR	0	1529.73	Q99M71	Q99M71	52	64	Epdr1	Mammalian ependymin-related protein 1	yes	yes	3	0.029728	26.112	0	3494500	0	7585800	0	0	0	0	0	2402500	0	0	5531	884	5903	79538;79539;79540;79541	83328;83329	83328	2
IGCLLSGGLDSSLVAASLLK	0	1973.09	Q61024	Q61024	253	272	Asns	Asparagine synthetase [glutamine-hydrolyzing]	yes	yes	2	0.034732	26.541	0	0	0	1296800	0	0	3377900	0	0	0	1240900	1563700	3216	625	3396	46036;46037;46038;46039	49700;49701	49701	2
AVLLLQNQCPSITEHIPR	0	2088.11	Q8BLN5	Q8BLN5	464	481	Lss	Lanosterol synthase	yes	yes	3	0.0029352	26.808	0	3428500	1213200	0	0	0	6906300	0	2612800	0	3379500	4782000	701	732	747	9875;9876;9877;9878;9879;9880	10324;10325	10325	2
SYAVVGVPPDVMGIGPAYAIPAALQK	0	2583.38	Q921H8;Q8VCH0	Q921H8	306	331	Acaa1a;Acaa1b	3-ketoacyl-CoA thiolase A, peroxisomal;3-ketoacyl-CoA thiolase B, peroxisomal	yes	no	3	0.010609	26.849	1059600	2916200	0	0	0	0	3128900	0	0	1401100	0	3686400	6316	848	6736	91148;91149;91150;91151;91152	95861;95862	95862	2
APPSVFAQVPQAPPVLVFK	0	1991.12	P05201	P05201	2	20	Got1	Aspartate aminotransferase, cytoplasmic	yes	yes	2;3	0.022126	27.137	0	0	0	5015500	0	3582400	1191800	461440	0	0	0	0	511	201	548	7189;7190;7191;7192;7193;7194	7666;7667	7667	2
TVDLGLTGDLGVVHPSLGDSANK	0	2264.16	Q8JZN5	Q8JZN5	482	504	Acad9	Acyl-CoA dehydrogenase family member 9, mitochondrial	yes	yes	3	0.0013847	27.274	0	4042800	1411600	0	0	1829600	0	0	0	1251000	2263500	0	6768	768	7211	97535;97536;97537;97538;97539	102897;102898	102897	2
ETATAPTDPPAPTST	0	1455.67	O88696	O88696	258	272	Clpp	ATP-dependent Clp protease proteolytic subunit, mitochondrial	yes	yes	2	0.055572	27.481	3647400	5968000	2689900	1745900	4310100	3566300	0	4332200	4069300	3580300	4111100	0	1925	180	2040	27545;27546;27547;27548;27549;27550;27551;27552;27553;27554	29862;29863	29863	2
SNYLLNTTIAGVEEADVVLLVGTNPR	0	2757.45	Q91VD9	Q91VD9	383	408	Ndufs1	NADH-ubiquinone oxidoreductase 75 kDa subunit, mitochondrial	yes	yes	3	0.0090302	27.638	10887000	2171900	1790300	0	0	0	0	0	0	0	0	0	6146	824	6555	88638;88639;88640	92695;92696	92696	2
EDEDDEDDDVSHVDEEDVLGVQR	0	2658.07	Q9R0A0	Q9R0A0	324	346	Pex14	Peroxisomal membrane protein PEX14	yes	yes	3	0.0078823	27.964	8273200	10445000	4942200	9190900	7891100	0	6161000	5718500	0	5772200	8855700	9846600	1466	1115	1560	21478;21479;21480;21481;21482;21483;21484;21485;21486;21487	23797;23798	23798	2
LISQIVSSITASLR	0	1486.87	P05213;P68373;Q9JJZ2;P68368	P05213	230	243	Tuba1b;Tuba1c;Tuba8;Tuba4a	Tubulin alpha-1B chain;Tubulin alpha-1C chain;Tubulin alpha-8 chain;Tubulin alpha-4A chain	no	no	3	0.01922	27.969	301830	894560	295860	0	0	0	1011600	0	0	0	718720	484520	4196	203;516	4439	60659;60660;60661;60662;60663;60664	64244;64245	64244	2
LQAALDNEAGGRPAMEPGNGSLDLGGDAAGR	1	2979.41	Q8VEK3	Q8VEK3	38	68	Hnrnpu	Heterogeneous nuclear ribonucleoprotein U	yes	yes	3	0.01206	28.042	0	0	0	4859400	0	2360900	4158200	2190200	0	4855600	3798000	4876100	4432	814	4691	63865;63866;63867;63868;63869;63870;63871	67924;67925	67925	2
NIFSFYLNRDPEGQPGGELMLGGTDSK	1	2941.39	P18242	P18242	225	251	Ctsd	Cathepsin D	yes	yes	3	0.024204	28.404	0	4324400	0	7065200	2602800	0	5768100	3128000	0	2587300	3156200	5423200	5021	276	5366	72541;72542;72543;72544;72545;72546;72547;72548	76475;76476	76475	2
GCDVVVIPAGVPRKPGMTR	2	2008.07	P08249	P08249	92	110	Mdh2	Malate dehydrogenase, mitochondrial	yes	yes	4	0.015104	28.869	2577500	1945200	0	4302800	2086800	0	5245500	4149200	2619500	3044500	0	1732300	2438	219	2579	34556;34557;34558;34559;34560;34561;34562;34563;34564	37309;37310	37309	2
VSFSYAGLSSDDPDLGPAHVVTVIAR	0	2672.34	Q9DBS1	Q9DBS1	241	266	Tmem43	Transmembrane protein 43	yes	yes	3	0.0018539	28.93	3773400	7057300	3062900	0	5168700	0	9458200	4684900	0	0	5406400	9079100	7381	1044	7870	106728;106729;106730;106731;106732;106733;106734;106735	113287;113288	113288	2
ALRTDYNASVSVPDSSGPER	1	2120.01	P61979	P61979	67	86	Hnrnpk	Heterogeneous nuclear ribonucleoprotein K	yes	yes	3	0.0087899	29.126	4297300	5967900	1690000	0	5560500	0	0	0	515380	3660700	5485700	0	430	452	458	6098;6099;6100;6101;6102;6103;6104	6624;6625	6624	2
ILCFHGPPGVGK	0	1280.67	Q8CGK3	Q8CGK3	507	518	Lonp1	Lon protease homolog, mitochondrial	yes	yes	3	0.029288	29.245	1994200	2882900	1661900	0	233600	2975200	7842000	0	0	2652100	0	4937000	3311	764	3495	47331;47332;47333;47334;47335;47336;47337;47338	51030;51031	51031	2
VIGNQSLVNELTFSARK	1	1875.02	O35459	O35459	214	230	Ech1	Delta(3,5)-Delta(2,4)-dienoyl-CoA isomerase, mitochondrial	yes	yes	3	0.0025757	29.687	3804400	2916800	0	6361500	4269500	0	2392400	5900900	952380	2849500	2293100	1682900	7130	142	7600	103151;103152;103153;103154;103155;103156;103157;103158;103159;103160	109392;109393;109394	109394	2
ALVYGNHGDPAK	0	1240.62	Q9DCS3	Q9DCS3	45	56	Mecr	Trans-2-enoyl-CoA reductase, mitochondrial	yes	yes	3	0.024232	29.936	1201200	3101600	1042300	1681800	2039100	1665500	2227600	1778700	150540	1563600	1526200	2945800	451	1054	480	6381;6382;6383;6384;6385;6386;6387;6388;6389;6390;6391;6392	6901;6902	6901	2
QCPIMDPAWEAPEGVPIDAIIFGGR	0	2738.32	Q8BH04	Q8BH04	430	454	Pck2	Phosphoenolpyruvate carboxykinase [GTP], mitochondrial	yes	yes	3	8.885e-05	30.024	0	0	0	0	0	0	3595000	0	0	1177600	1416800	1582600	5305	718	5666	76316;76317;76318;76319	80025;80026	80026	2
NMITGTSQADCAVLIVAAGVGEFEAGISK	0	2908.43	P10126;P62631	P10126	101	129	Eef1a1;Eef1a2	Elongation factor 1-alpha 1;Elongation factor 1-alpha 2	yes	no	3	0.0011066	30.352	1308900	0	0	0	0	0	4381300	0	0	0	0	0	5096	230	5444	73472;73473	77252;77253	77253	2
LTLDTIFVPNTGKK	1	1545.88	Q60931	Q60931	97	110	Vdac3	Voltage-dependent anion-selective channel protein 3	yes	yes	3	0.010606	30.483	0	0	1301400	0	0	4449400	5420400	0	0	2850800	0	3928300	4609	620	4877	66110;66111;66112;66113;66114	69936;69937	69936	2
GRDFELSDVFYFSK	1	1708.81	Q8C0N2	Q8C0N2	88	101	Agpat9	Glycerol-3-phosphate acyltransferase 3	yes	yes	3	0.015542	30.543	0	1520300	529520	1870300	1070500	0	3451200	821670	0	668050	1013500	1906600	2768	752	2930	39341;39342;39343;39344;39345;39346;39347;39348;39349	42257;42258	42257	2
DAQLAGSPELLEFLGTR	0	1815.94	Q3TC93	Q3TC93	122	138	Hs1bp3	HCLS1-binding protein 3	yes	yes	2	0.070057	30.828	0	1758600	451500	0	746860	0	1336100	0	268500	785530	664310	0	871	581	927	12792;12793;12794;12795;12796;12797;12798	13688;13689	13689	2
GSSPLPLVVNTWPFK	0	1640.89	Q64191	Q64191	23	37	Aga	N(4)-(beta-N-acetylglucosaminyl)-L-asparaginase;Glycosylasparaginase alpha chain;Glycosylasparaginase beta chain	yes	yes	2	0.020122	30.872	1056900	1940500	1269400	3042300	1554900	1606400	1810400	1866000	548590	1391000	1126800	2270200	2801	662	2963	39752;39753;39754;39755;39756;39757;39758;39759;39760;39761;39762;39763	42692;42693	42693	2
ITFTGEADQAPGVEPGDIVLLLQEK	0	2639.37	Q9QYJ0	Q9QYJ0	231	255	Dnaja2	DnaJ homolog subfamily A member 2	yes	yes	3	0.0019436	30.976	975680	0	1695700	0	1828600	4583600	0	0	0	1174600	5393200	0	3534	1106	3736	50530;50531;50532;50533;50534;50535	54527;54528	54528	2
LEISDEFSEAIGALRGHEDK	1	2215.08	Q8BH64	Q8BH64	194	213	Ehd2	EH domain-containing protein 2	yes	yes	4	0.024344	31.111	1628900	3554600	922100	2962800	2573500	0	5829800	2422600	0	1691500	2162200	3665700	3996	721	4220	57000;57001;57002;57003;57004;57005;57006;57007;57008;57009	60742;60743	60742	2
LMCPQEIVDYIADKK	1	1821.9	Q9CR21	Q9CR21	138	152	Ndufab1	Acyl carrier protein, mitochondrial	yes	yes	3	0.0062646	31.389	2345000	3781900	0	4523800	2444500	3448000	6304200	6136400	0	2850800	3383400	0	4347	941	4598	62858;62859;62860;62861;62862;62863;62864;62865;62866	67103;67104	67104	2
NIIHGSDSVESAEK	0	1484.71	Q01768	Q01768	115	128	Nme2	Nucleoside diphosphate kinase B	yes	yes	2	0.029327	31.431	2322000	4410300	2507500	5820900	3036300	5123500	4889200	3500500	2354700	2531600	3726100	5004900	5027	557	5372	72597;72598;72599;72600;72601;72602;72603;72604;72605;72606;72607;72608	76509;76510	76509	2
GEATVSFDDPPSAK	0	1419.65	P56959	P56959	328	341	Fus	RNA-binding protein FUS	yes	yes	2	0.028959	31.597	2330400	3956600	0	0	0	974790	0	0	2421100	0	0	0	2471	424	2613	35051;35052;35053;35054	37965;37966	37966	2
FFTVKLPVALDPGSK	1	1617.91	Q91YQ5	Q91YQ5	113	127	Rpn1	Dolichyl-diphosphooligosaccharide--protein glycosyltransferase subunit 1	yes	yes	3	0.0038663	31.614	1780700	2918100	418140	4405400	2354600	2313900	4932200	2801100	1052400	1593700	2126600	3833700	2149	840	2276	30858;30859;30860;30861;30862;30863;30864;30865;30866;30867;30868;30869	33471;33472	33471	2
LDQLIYIPLPDEK	0	1555.85	Q01853	Q01853	639	651	Vcp	Transitional endoplasmic reticulum ATPase	yes	yes	2	0.044791	31.843	495670	1422000	898730	0	1043600	0	0	0	563440	1003800	1250100	2198700	3933	558	4156	56257;56258;56259;56260;56261;56262;56263;56264	60131;60132	60132	2
FLTTTPNSLLVSWQAPR	0	1930.03	P11276	P11276	2001	2017	Fn1	Fibronectin;Anastellin	yes	yes	3	0.0030878	31.876	1710300	1962700	0	0	0	0	0	0	562670	1549400	2290200	2581500	2243	240	2374	32125;32126;32127;32128;32129;32130	34803;34804	34804	2
YSDIEPSTEGEVIFR	0	1740.82	P02469	P02469	194	208	Lamb1	Laminin subunit beta-1	yes	yes	2	0.018479	32.008	941360	2763600	1404800	2340600	1662300	0	3524000	1820500	0	1753100	1456300	2144700	7835	195	8344	112568;112569;112570;112571;112572;112573;112574;112575;112576;112577	119351;119352	119351	2
TDPTTLTDDEINR	0	1489.69	Q922D8	Q922D8	505	517	Mthfd1	C-1-tetrahydrofolate synthase, cytoplasmic;Methylenetetrahydrofolate dehydrogenase;Methenyltetrahydrofolate cyclohydrolase;Formyltetrahydrofolate synthetase;C-1-tetrahydrofolate synthase, cytoplasmic, N-terminally processed	yes	yes	2	0.043466	32.254	1307600	3411700	2127000	0	1407100	0	3492900	1795700	2076500	2240800	2483000	4815500	6407	853	6831	92421;92422;92423;92424;92425;92426;92427;92428;92429;92430	97240;97241	97241	2
IMYVLPFSMGPVGSPLSR	0	1950.01	Q8BH04	Q8BH04	156	173	Pck2	Phosphoenolpyruvate carboxykinase [GTP], mitochondrial	yes	yes	2	0.0087655	32.498	0	827430	0	0	0	0	3252500	0	257080	0	0	1417100	3402	718	3597	48797;48798;48799;48800	52730;52731	52730	2
SANIYPNFRPTPK	1	1503.78	Q9CQC7	Q9CQC7	73	85	Ndufb4	NADH dehydrogenase [ubiquinone] 1 beta subcomplex subunit 4	yes	yes	3	0.019328	32.734	3203200	4467100	2193400	4494000	2972200	4468700	0	3140300	2897200	2648900	3069800	4268000	5812	918	6196	83968;83969;83970;83971;83972;83973;83974;83975;83976;83977;83978	87531;87532	87532	2
KEEEEEEEEYDEGSNLK	1	2084.85	Q6ZQI3	Q6ZQI3	229	245	Mlec	Malectin	yes	yes	3	0.0007252	32.926	1800500	1988600	1292300	0	2137400	0	4555100	0	1868400	1589300	2245800	3006600	3655	679	3861	52140;52141;52142;52143;52144;52145;52146;52147;52148	56149;56150	56150	2
VANDSAPEHALRPGFLSTFALATDQGSK	1	2899.45	O88653	O88653	35	62	Lamtor3	Ragulator complex protein LAMTOR3	yes	yes	4	0.0016679	32.985	0	9641800	0	11424000	0	10380000	11919000	12315000	0	6903600	11153000	10529000	6878	177	7338	99582;99583;99584;99585;99586;99587;99588;99589	105403;105404	105404	2
TCEDWVDGISQFK	0	1583.69	Q8R164	Q8R164	205	217	Bphl	Valacyclovir hydrolase	yes	yes	2	0.040339	33.225	935960	1892500	909970	0	1397600	0	0	0	911620	0	1581600	0	6380	795	6803	92091;92092;92093;92094;92095;92096	96932;96933	96933	2
AVHGFFTSNNATR	0	1420.68	P14685	P14685	112	124	Psmd3	26S proteasome non-ATPase regulatory subunit 3	yes	yes	2;3	0.0038115	33.229	2904100	6426200	3223000	3620600	5582400	8725000	9636400	7723800	1563700	5719300	8103600	8723300	685	260	731	9674;9675;9676;9677;9678;9679;9680;9681;9682;9683;9684;9685;9686;9687;9688;9689;9690;9691;9692;9693;9694;9695	10121;10122	10121	2
TDEQALLSSILAK	0	1387.76	Q9CQ22	Q9CQ22	48	60	Lamtor1	Ragulator complex protein LAMTOR1	yes	yes	2	0.040327	33.229	5096100	8464300	0	8438400	6048100	5613000	7507800	10554000	5166200	4851600	6962000	11392000	6394	906	6817	92299;92300;92301;92302;92303;92304;92305;92306;92307;92308;92309	97142;97143	97142	2
YKVPDGKPENEFAFNAEFK	2	2229.07	Q9D819	Q9D819	193	211	Ppa1	Inorganic pyrophosphatase	yes	yes	4	0.0050174	33.405	2301900	0	0	6781800	3062200	6204200	8321400	4121400	0	3387100	4894500	7544400	7769	1018	8274	111652;111653;111654;111655;111656;111657;111658;111659;111660	118451;118452	118451	2
ETGWAYLDLSTNGR	0	1581.74	Q3TCN2	Q3TCN2	100	113	Plbd2	Putative phospholipase B-like 2;Putative phospholipase B-like 2 28 kDa form;Putative phospholipase B-like 2 40 kDa form;Putative phospholipase B-like 2 15 kDa form	yes	yes	2	0.024944	33.409	0	1992700	1419200	0	0	0	3414600	0	0	0	2670900	3006800	1932	582	2047	27649;27650;27651;27652;27653	29976;29977	29976	2
EETVLATVQALQTASHLSQQADLR	0	2608.35	Q9DBG6	Q9DBG6	155	178	Rpn2	Dolichyl-diphosphooligosaccharide--protein glycosyltransferase subunit 2	yes	yes	3	0.0028468	33.79	1706000	6900600	0	6083400	5089200	0	0	4223800	0	3849500	0	0	1556	1037	1657	22834;22835;22836;22837;22838;22839	25324;25325	25325	2
TAAFLLPILSQIYADGPGEALR	0	2315.25	Q62167	Q62167	231	252	Ddx3x	ATP-dependent RNA helicase DDX3X	yes	yes	3	0.0017414	33.833	517580	2582100	1004200	2163700	1985400	1474100	5318300	1934000	0	1579400	2053500	2688800	6343	652	6765	91470;91471;91472;91473;91474;91475;91476;91477;91478;91479;91480	96165;96166	96166	2
VILYYTEPGSHVSR	0	1619.83	O35206	O35206	134	147	Col15a1	Collagen alpha-1(XV) chain;Restin	yes	yes	3	0.0026595	33.842	3094000	5562200	2463800	4775600	3621800	0	8123500	6228200	0	3536100	4394700	6026100	7137	136	7610	103343;103344;103345;103346;103347;103348;103349;103350;103351;103352	109683;109684	109683	2
TPQPEEGATYEGIQK	0	1646.78	Q8K009	Q8K009	213	227	Aldh1l2	Mitochondrial 10-formyltetrahydrofolate dehydrogenase	yes	yes	2	0.015556	33.87	3948400	6192200	3261300	0	3590600	0	5804900	0	0	3237300	6159700	0	6669	772	7102	96097;96098;96099;96100;96101;96102;96103	101480;101481	101480	2
EEFAVPENSTVQQFK	0	1751.84	Q9QZM0	Q9QZM0	44	58	Ubqln2	Ubiquilin-2	yes	yes	2	0.027816	33.875	4608100	0	1871100	0	3650500	0	0	0	0	4946700	4230000	4760800	1511	1114	1609	22242;22243;22244;22245;22246;22247	24800;24801	24800	2
FAPPQPAEPWSFVK	0	1599.81	Q8VCT4;P23953	Q8VCT4	65	78	Ces1d;Ces1c	Carboxylesterase 1D;Carboxylesterase 1C	yes	no	2	0.023877	33.89	0	0	2728600	0	0	0	9530500	0	3786300	0	5404500	7758000	2060	806	2183	29461;29462;29463;29464;29465;29466	31999;32000	32000	2
EFGDRVNPLSVLEAVK	1	1771.95	Q9CYH2	Q9CYH2	191	206	Fam213a	Redox-regulatory protein FAM213A	yes	yes	3	0.011139	33.947	3908900	4037600	2723200	5756900	3958100	2231700	6303900	3695500	0	2973800	3762300	5358600	1570	962	1672	23023;23024;23025;23026;23027;23028;23029;23030;23031;23032;23033	25515;25516	25516	2
ESGEGAEAEGATAEGAK	0	1562.67	P26645	P26645	170	186	Marcks	Myristoylated alanine-rich C-kinase substrate	yes	yes	2	0.0083039	34.386	254790	567020	274930	5046500	0	1475900	0	799490	615100	0	2434200	1215000	1894	303	2009	27199;27200;27201;27202;27203;27204;27205;27206;27207	29512;29513	29512	2
SLGVAPLLGNNKPDASK	1	1679.92	Q8BI84	Q8BI84	559	575	Mia3	Melanoma inhibitory activity protein 3	yes	yes	2;3	0.0096555	34.386	4090500	6266200	2365600	9961300	6363500	2832500	6334400	5938200	5446400	6541600	2906100	3731000	6082	725	6486	87563;87564;87565;87566;87567;87568;87569;87570;87571;87572;87573;87574;87575;87576;87577;87578;87579;87580;87581;87582	91405;91406	91405	2
VVFGPELVSLDPEEQFTVLSLSAGRPK	1	2913.55	Q9EQK5	Q9EQK5	480	506	Mvp	Major vault protein	yes	yes	3	0.0047864	34.418	0	0	0	0	1415800	0	4935000	0	0	0	2192400	0	7480	1067	7975	108136;108137;108138	114827;114828	114828	2
DQALAEQCLSALTQCAASGDGNILALAVDAAR	0	3272.58	P16332	P16332	524	555	Mut	Methylmalonyl-CoA mutase, mitochondrial	yes	yes	3	5.6799e-05	34.529	0	2937900	0	2606600	1192300	0	11667000	0	0	0	2378100	0	1219	267	1301	18013;18014;18015;18016;18017	19819;19820	19820	2
EGIPALDNFLDK	0	1330.68	P58252	P58252	846	857	Eef2	Elongation factor 2	yes	yes	2	0.046454	34.532	0	0	0	0	0	2851800	0	741130	0	1044500	0	1875500	1610	430	1712	23498;23499;23500;23501;23502	26075;26076	26075	2
ISKPAPYWEGTAVINGEFK	1	2106.08	O08807	O08807	84	102	Prdx4	Peroxiredoxin-4	yes	yes	3	0.0074668	34.649	0	11386000	4674800	18271000	13997000	18206000	23665000	0	0	0	0	40389000	3501	126	3703	50084;50085;50086;50087;50088;50089;50090	54127;54128	54127	2
KEIDQEAAVEVSQLR	1	1713.89	Q9CR68	Q9CR68	182	196	Uqcrfs1	Cytochrome b-c1 complex subunit Rieske, mitochondrial;Cytochrome b-c1 complex subunit 11	yes	yes	2;3	0.0013709	34.75	0	0	0	0	0	0	0	0	3592800	2731700	0	0	3666	946	3872	52275;52276;52277	56264;56265	56264	2
SGEYPFPLIKR	1	1305.71	P45952	P45952	70	80	Acadm	Medium-chain specific acyl-CoA dehydrogenase, mitochondrial	yes	yes	3	0.020307	34.773	0	0	0	0	0	0	4823900	0	0	0	0	0	5960	361	6357	85958	89661;89662	89662	2
STVPHAYATADCDLGAVLK	0	1987.97	Q8BKZ9	Q8BKZ9	296	314	Pdhx	Pyruvate dehydrogenase protein X component, mitochondrial	yes	yes	3	0.0018753	34.8	4472600	8312500	2656200	0	4995100	0	8214000	0	3997500	0	6281600	7452500	6260	731	6676	90360;90361;90362;90363;90364;90365;90366;90367	94954;94955	94954	2
MNLASSFVNGFVNAAFGQDK	0	2116	Q8VDM4	Q8VDM4	370	389	Psmd2	26S proteasome non-ATPase regulatory subunit 2	yes	yes	2;3	0.041519	34.82	0	0	0	0	0	0	3722000	0	0	775520	1498500	0	4853	809	5171	69980;69981;69982;69983	73900;73901	73901	2
SQMIYEIIDNSQGFYVCPVER	0	2547.18	Q99K85	Q99K85	275	295	Psat1	Phosphoserine aminotransferase	yes	yes	3	0.0016003	34.914	0	1581900	453540	2221600	1257800	0	6327200	1745700	0	1246200	1409200	2412500	6175	868	6585	89045;89046;89047;89048;89049;89050;89051;89052;89053;89054	93434;93435	93435	2
QALQGDAVPVFDLLILGVGPDGHTCSLFPDHPLLQER	0	4024.05	Q9CQ60	Q9CQ60	132	168	Pgls	6-phosphogluconolactonase	yes	yes	4	0.00076707	34.988	0	3444800	0	4773700	1568700	0	0	0	0	1463000	3256700	3185000	5283	910	5644	76003;76004;76005;76006;76007;76008	79713;79714	79714	2
FQSAAIGALQEASEAYLVGLFEDTNLCAIHAK	0	3436.7	P84244;P02301	P84244	85	116	H3f3a;H3f3c	Histone H3.3;Histone H3.3C	yes	no	3	5.2027e-05	35.106	0	2957100	0	5322400	1206200	17536000	14439000	2722600	0	1327100	2650000	2918600	2285	192	2417	32600;32601;32602;32603;32604;32605;32606;32607;32608	35267;35268	35268	2
DRVTSAVEALLSADSASR	1	1846.94	P56399	P56399	145	162	Usp5	Ubiquitin carboxyl-terminal hydrolase 5	yes	yes	3	0.0030983	35.133	0	1565300	0	0	0	0	4221300	0	0	0	1504000	0	1252	420	1334	18430;18431;18432	20278;20279	20279	2
QLEADILDVNQIFK	0	1644.87	Q9ER00	Q9ER00	190	203	Stx12	Syntaxin-12	yes	yes	2	0.020501	35.414	813280	1266200	616090	1930100	1298400	1378200	1976900	1709800	248330	841690	1235900	1889700	5418	1069	5785	77929;77930;77931;77932;77933;77934;77935;77936;77937;77938;77939;77940	81823;81824	81824	2
FYVHNDIFR	0	1209.59	P97855	P97855	124	132	G3bp1	Ras GTPase-activating protein-binding protein 1	yes	yes	3	0.032577	35.511	0	3014900	0	1920500	2396200	0	2848700	2772800	0	0	0	4014800	2389	547	2528	33992;33993;33994;33995;33996;33997	36761;36762	36762	2
HGEVCPAGWKPGSDTIKPDVNK	2	2391.16	P35700	P35700	169	190	Prdx1	Peroxiredoxin-1	yes	yes	3;4	0.00029477	35.676	0	14155000	0	8396000	0	13518000	30367000	15221000	0	0	2958800	18311000	2970	334	3140	42003;42004;42005;42006;42007;42008;42009;42010;42011;42012	45250;45251	45251	2
LVVPASQCGSLIGK	0	1427.78	Q61990;P57722	Q61990	102	115	Pcbp2;Pcbp3	Poly(rC)-binding protein 2;Poly(rC)-binding protein 3	yes	no	2	0.025878	35.71	0	0	0	2557900	0	0	9537200	0	0	0	0	0	4710	649	4983	67857;67858;67859	71965;71966	71965	2
GPTLLDGDLPEQENVLQR	0	1993.01	Q8CGN5	Q8CGN5	6	23	Plin1	Perilipin-1	yes	yes	2;3	0.041975	36.284	836300	3228600	1778400	2887400	1438900	0	3578500	2270500	1381900	1762000	2097500	9083600	2739	765	2898	38981;38982;38983;38984;38985;38986;38987;38988;38989;38990;38991;38992	41953;41954	41954	2
VTAQGPGLEPSGNIANK	0	1651.85	Q8BTM8	Q8BTM8	384	400	Flna	Filamin-A	yes	yes	2	0.0067033	36.284	2129200	3154900	1615900	2835600	2747200	3771500	4626700	0	2416600	2820800	1838500	4149000	7412	745	7901	107108;107109;107110;107111;107112;107113;107114;107115;107116;107117;107118	113671;113672	113672	2
NAEPLINLDVNNPDFK	0	1811.91	Q9CQE8	Q9CQE8	116	131		UPF0568 protein C14orf166 homolog	yes	yes	2	0.0069386	36.417	933650	2420700	721480	1524200	1615700	0	0	1738300	769250	1328500	2312500	2512100	4910	920	5250	71077;71078;71079;71080;71081;71082;71083;71084;71085;71086	75230;75231	75231	2
HLVVPNVQTGQLEPLLSR	0	1999.12	Q9WU79	Q9WU79	329	346	Prodh	Proline dehydrogenase 1, mitochondrial	yes	yes	3	0.0017694	36.593	1172800	2107800	1124700	0	2067300	0	2451200	1531600	0	1515200	2141800	0	3015	1134	3186	43036;43037;43038;43039;43040;43041;43042;43043	46568;46569	46568	2
DSVVLNFNPFMAFNPDPK	0	2050.98	P52825	P52825	125	142	Cpt2	Carnitine O-palmitoyltransferase 2, mitochondrial	yes	yes	2	0.0057977	36.847	967020	5239900	1310200	3353600	2409200	0	8684000	2500200	0	2477800	3385000	4926600	1285	402	1368	18972;18973;18974;18975;18976;18977;18978;18979;18980;18981	20917;20918	20917	2
FVFTPHMEAECLSESTALQK	0	2324.08	P19096	P19096	1118	1137	Fasn	Fatty acid synthase;[Acyl-carrier-protein] S-acetyltransferase;[Acyl-carrier-protein] S-malonyltransferase;3-oxoacyl-[acyl-carrier-protein] synthase;3-oxoacyl-[acyl-carrier-protein] reductase;3-hydroxyacyl-[acyl-carrier-protein] dehydratase;Enoyl-[acyl-carrier-protein] reductase;Oleoyl-[acyl-carrier-protein] hydrolase	yes	yes	3	0.00034253	36.856	2463200	3732600	0	4005500	1937800	2360500	14816000	3112400	0	2602300	3960600	7228700	2352	279	2489	33498;33499;33500;33501;33502;33503;33504;33505;33506;33507	36164;36165	36165	2
GGLSAVDAFEIHVHK	0	1578.82	Q62165	Q62165	581	595	Dag1	Dystroglycan;Alpha-dystroglycan;Beta-dystroglycan	yes	yes	3	0.00083771	36.928	2107400	3429500	3078800	4973700	4307500	0	0	6163800	2323900	2844000	6116400	8680200	2555	651	2703	36179;36180;36181;36182;36183;36184;36185;36186;36187;36188	39074;39075	39075	2
AQPEHIISEGR	0	1235.63	Q99J99	Q99J99	283	293	Mpst	3-mercaptopyruvate sulfurtransferase	yes	yes	3	0.029118	36.982	2667700	5211200	3126500	7415900	4528500	3594500	8938100	5050600	4176300	3628800	3825600	7548700	553	861	591	7729;7730;7731;7732;7733;7734;7735;7736;7737;7738;7739;7740	8237;8238	8237	2
GLTPGVIYEGQLISIQQYGHR	0	2328.22	P11276	P11276	670	690	Fn1	Fibronectin;Anastellin	yes	yes	3	0.0012118	37.112	2401100	3867100	0	3295200	3174500	3730700	7462400	3983000	1168700	2691700	0	5092500	2694	240	2847	38160;38161;38162;38163;38164;38165;38166;38167;38168;38169	41050;41051	41051	2
YYFNNPEDGFFK	0	1539.67	Q99KI3	Q99KI3	78	89	Emc3	ER membrane protein complex subunit 3	yes	yes	2	0.04305	37.191	981270	1633800	0	2259600	1227800	0	2372600	0	902040	703370	1796000	2925100	7886	871	8396	113137;113138;113139;113140;113141;113142;113143;113144;113145	119768;119769	119768	2
GNFTLPEVAECFDEITYVELQK	0	2601.23	Q8VEK3	Q8VEK3	614	635	Hnrnpu	Heterogeneous nuclear ribonucleoprotein U	yes	yes	3	0.0010833	37.458	0	4400700	1236300	3823000	2220000	3979700	7503200	3586700	0	0	3966500	4525400	2716	814	2874	38671;38672;38673;38674;38675;38676;38677;38678;38679	41695;41696	41696	2
ELGIWEPLAVK	0	1253.7	P80318	P80318	492	502	Cct3	T-complex protein 1 subunit gamma	yes	yes	2	0.063474	37.476	1624600	2413100	1219100	2139900	1712900	1365000	3775800	1683800	1188700	1576700	2872100	3570000	1740	532	1850	25224;25225;25226;25227;25228;25229;25230;25231;25232;25233;25234;25235	27618;27619	27619	2
ITQTAEGLDPENYLSIK	0	1890.96	O88322	O88322	652	668	Nid2	Nidogen-2	yes	yes	2	0.0052393	38.021	0	0	0	1613900	1414500	0	2321900	2295600	870380	1654000	1353300	3429200	3553	170	3755	50725;50726;50727;50728;50729;50730;50731;50732	54809;54810	54809	2
LDVGNFSWGSECCTRK	1	1914.84	P62242	P62242	60	75	Rps8	40S ribosomal protein S8	yes	yes	3	0.008253	38.028	2329900	3259400	0	3779300	2667600	3197900	3624900	3775700	0	2942100	4543400	4545200	3942	462	4165	56337;56338;56339;56340;56341;56342;56343;56344;56345;56346	60177;60178	60177	2
DIWKPSPCQICVCDNGAILCDK	1	2648.19	Q3U962	Q3U962	51	72	Col5a2	Collagen alpha-2(V) chain	yes	yes	3	0.0034494	38.583	1531900	3478100	1977300	5152800	2359700	3699800	3424100	3546500	0	3370000	3205000	3667100	1098	592	1166	16226;16227;16228;16229;16230;16231;16232;16233;16234;16235;16236	17562;17563	17562	2
RSALQSINEWASQTTDGKLPEVTK	2	2658.36	P19324	P19324	166	189	Serpinh1	Serpin H1	yes	yes	3	0.028443	38.744	3570800	3380300	0	5780500	4279700	4777300	8684800	3318800	2044100	5170600	4111000	5999300	5723	282	6103	82667;82668;82669;82670;82671;82672;82673;82674;82675;82676;82677	86362;86363	86363	2
ASGNYATVISHNPETK	0	1687.82	P62918	P62918	129	144	Rpl8	60S ribosomal protein L8	yes	yes	2	0.0044233	38.769	0	0	0	3001300	0	2759600	3537400	1547300	2087300	2122400	1680700	2725400	591	494	631	8204;8205;8206;8207;8208;8209;8210;8211	8754;8755	8755	2
MGPAMGPALGAGIER	0	1426.71	Q9D0E1	Q9D0E1	591	605	Hnrnpm	Heterogeneous nuclear ribonucleoprotein M	yes	yes	2	0.007844	38.783	4075400	4346100	668410	0	2667600	0	3863300	2581000	0	3096000	2879600	2881300	4818	980	5121	69358;69359;69360;69361;69362;69363;69364;69365;69366	73398;73399	73398	2
EVSFWAELR	0	1135.57	Q8VCT4	Q8VCT4	541	549	Ces1d	Carboxylesterase 1D	yes	yes	2	0.062535	39.022	1348200	3134700	1483600	2713200	1433100	0	2509700	2161700	0	1062300	2155100	2259300	2002	806	2120	28521;28522;28523;28524;28525;28526;28527;28528;28529;28530	30965;30966	30965	2
AGAPPGLFNVVQGGAATGQFLCHHR	0	2561.27	Q9JLJ2	Q9JLJ2	199	223	Aldh9a1	4-trimethylaminobutyraldehyde dehydrogenase	yes	yes	4	0.00088725	39.171	0	0	0	2600400	0	0	9059700	2362700	0	0	0	5618400	243	1095	257	3191;3192;3193;3194	3586;3587	3587	2
VTIMWTPPDSVVSGYR	0	1806.9	P11276	P11276	922	937	Fn1	Fibronectin;Anastellin	yes	yes	2	0.0038917	39.266	0	0	0	0	0	0	4781000	1927200	0	0	0	3730400	7432	240	7921	107337;107338;107339	113993;113994	113993	2
VTAAIASNIWAAYDR	0	1620.83	Q9JHS3	Q9JHS3	44	58	Lamtor2	Ragulator complex protein LAMTOR2	yes	yes	2	0.0070855	39.266	0	0	0	0	2393800	0	0	2843600	0	0	3379500	3577100	7407	1081	7896	107053;107054;107055;107056;107057	113630;113631	113631	2
SVQNDSQALAEVLNQLK	0	1855.96	E9Q557	E9Q557	723	739	Dsp	Desmoplakin	yes	yes	2;3	0.0041899	39.266	0	1386300	2942900	0	1121700	13956000	0	3427400	582690	0	855100	2198300	6291	116	6711	90804;90805;90806;90807;90808;90809;90810;90811;90812;90813;90814;90815	95448;95449	95449	2
RSIQFVDWCPTGFK	1	1739.85	P05213;P68368	P05213	339	352	Tuba1b;Tuba4a	Tubulin alpha-1B chain;Tubulin alpha-4A chain	no	no	2;3	0.019527	39.266	0	9919600	0	0	2407100	4884600	13063000	4951800	1216700	1761400	2215800	5863200	5727	203;516	6107	82748;82749;82750;82751;82752;82753;82754;82755;82756;82757;82758;82759;82760;82761	86432;86433	86433	2
HLIPAANTGESK	0	1236.65	P62259	P62259	107	118	Ywhae	14-3-3 protein epsilon	yes	yes	2	0.033646	39.305	0	1625500	0	0	0	0	3882300	0	1202600	0	1510100	3531300	3003	463	3174	42596;42597;42598;42599;42600;42601	45993;45994;45995	45995	2
TVEEGAETPVYLALLPPDATEPHGQLVR	0	3001.54	Q8K354	Q8K354	243	270	Cbr3	Carbonyl reductase [NADPH] 3	yes	yes	3	0.00016944	39.506	5660900	9515300	4452000	7803100	7409400	5713200	11174000	7388000	3928000	5852500	7023800	8968900	6773	780	7216	97579;97580;97581;97582;97583;97584;97585;97586;97587;97588;97589;97590	102948;102949	102948	2
HGENIIDTLGAEVDR	0	1637.8	Q5IRJ6	Q5IRJ6	533	547	Slc30a9	Zinc transporter 9	yes	yes	3	0.00076745	39.531	1947500	3296200	1476600	2909500	2013400	3167900	0	3714000	0	2028200	2622400	2120400	2968	603	3138	41966;41967;41968;41969;41970;41971;41972;41973;41974;41975	45219;45220;45221	45220	2
GSAPPGPVPEGQIR	0	1360.71	O09131	O09131	12	25	Gsto1	Glutathione S-transferase omega-1	yes	yes	2	0.011171	39.625	0	0	0	0	0	48264000	0	0	0	41753000	0	0	2776	130	2938	39416;39417	42304;42305	42304	2
GKNPEDLIWHTPEGISIKPLYSR	2	2649.39	P16332	P16332	51	73	Mut	Methylmalonyl-CoA mutase, mitochondrial	yes	yes	3;5	0.018831	39.647	0	14492000	0	9144500	3933400	7441300	6216200	10321000	0	7036000	8752100	17879000	2633	267	2784	37281;37282;37283;37284;37285;37286;37287;37288;37289;37290;37291;37292;37293;37294;37295;37296	40213;40214	40214	2
GVEVTVGHEQEEGGKWPYAGTAEAIK	1	2741.33	Q9D172	Q9D172	187	212	D10Jhu81e	ES1 protein homolog, mitochondrial	yes	yes	3	2.6913e-05	39.783	2680400	6949100	0	0	2098900	0	10195000	0	0	0	0	6240300	2857	988	3023	40590;40591;40592;40593;40594	43631;43632	43632	2
AKPVVSFIAGITAPPGR	1	1679.97	Q9WUM5	Q9WUM5	279	295	Suclg1	Succinyl-CoA ligase [ADP/GDP-forming] subunit alpha, mitochondrial	yes	yes	3	0.0042403	39.91	2371400	6876600	2196900	3891100	2814000	2122100	5523500	2607300	2132300	2284700	4501600	6225900	339	1139	360	4764;4765;4766;4767;4768;4769;4770;4771;4772;4773;4774;4775	5276;5277	5276	2
AEEYEFLTPMEEAPK	0	1782.8	Q99PT1	Q99PT1	153	167	Arhgdia	Rho GDP-dissociation inhibitor 1	yes	yes	2	0.0060629	39.917	0	0	0	2627600	1312700	2171600	0	2570800	1866700	1910500	2344400	3184700	165	893	176	2186;2187;2188;2189;2190;2191;2192;2193;2194	2408;2409	2409	2
DGRGAAQNIIPASTGAAK	1	1696.89	P16858	P16858	196	213	Gapdh	Glyceraldehyde-3-phosphate dehydrogenase	yes	yes	2;3	0.037463	40.349	15536000	8147600	0	18245000	14680000	18025000	10820000	12338000	0	8830300	9842600	0	1029	269	1092	15026;15027;15028;15029;15030;15031;15032;15033;15034;15035;15036;15037;15038;15039;15040;15041;15042;15043	16170;16171;16172;16173;16174	16174	2
VDEFPLCGHMVSDEYEQLSSEALEAAR	0	3081.37	Q6ZWV3;P86048	Q6ZWV3	43	69	Rpl10;Rpl10l	60S ribosomal protein L10;60S ribosomal protein L10-like	yes	no	3	0.00021318	40.428	5808700	12455000	2219500	15401000	3692200	12429000	18324000	9696500	0	11003000	14968000	11386000	6929	536	7390;7391	100286;100287;100288;100289;100290;100291;100292;100293;100294;100295;100296;100297;100298;100299;100300;100301;100302	106329;106330	106329	2
FHADFLLQHVK	0	1353.72	Q8R164	Q8R164	250	260	Bphl	Valacyclovir hydrolase	yes	yes	3	0.013603	40.496	2097400	2174300	624800	0	991330	0	5776100	0	1367400	0	1559900	1793300	2182	795	2311	31241;31242;31243;31244;31245;31246;31247;31248;31249	33734;33735	33735	2
DFPEYTFAIADEEDYATEVK	0	2352.03	P08003	P08003	437	456	Pdia4	Protein disulfide-isomerase A4	yes	yes	2	0.0023278	40.552	0	2183300	1141800	3461200	1870200	2239500	3063500	0	421420	1216900	1833200	0	981	212	1042	14402;14403;14404;14405;14406;14407;14408;14409;14410	15538;15539	15539	2
GSIFAVFDSIQSAK	0	1468.76	P32067	P32067	152	165	Ssb	Lupus La protein homolog	yes	yes	2	0.0090343	40.589	1467600	2851000	1196900	0	2689700	1860100	3407900	0	0	2330300	3633300	0	2787	322	2949	39535;39536;39537;39538;39539;39540;39541;39542	42425;42426	42426	2
DEYLINSQTTEHIIK	0	1802.9	Q8BIJ6	Q8BIJ6	541	555	Iars2	Isoleucine--tRNA ligase, mitochondrial	yes	yes	2;3	0.0050078	40.589	0	3758000	3372700	2901100	2056700	0	3890500	0	0	2490000	2522500	2894900	955	726	1015	14062;14063;14064;14065;14066;14067;14068;14069;14070	15237;15238	15237	2
LGLGLEFQA	0	946.512	Q60932	Q60932	288	296	Vdac1	Voltage-dependent anion-selective channel protein 1	yes	yes	2	0.05162	40.852	2241000	7970500	2657200	4271000	4109400	3942000	4393900	0	0	2826300	5118100	5116800	4106	621	4339	59468;59469;59470;59471;59472;59473;59474;59475;59476;59477	63280;63281	63280	2
GWPLYLSTK	0	1063.57	O88844	O88844	204	212	Idh1	Isocitrate dehydrogenase [NADP] cytoplasmic	yes	yes	2	0.050565	41.029	0	2608100	0	2098000	0	1759700	3875100	0	0	1744800	0	3620300	2912	183	3080	41276;41277;41278;41279;41280;41281	44429;44430	44430	2
DPDMVHNTVLELIK	0	1622.83	Q9CQ62	Q9CQ62	120	133	Decr1	2,4-dienoyl-CoA reductase, mitochondrial	yes	yes	2	0.011823	41.283	1068300	0	0	1582900	0	0	3475700	0	0	1102200	1380800	3106600	1213	911	1295	17956;17957;17958;17959;17960;17961;17962	19762;19763	19762	2
KPLPDHVSIVEPK	1	1457.82	P62908	P62908	202	214	Rps3	40S ribosomal protein S3	yes	yes	2	0.023512	41.283	0	2951200	0	0	1360900	0	3402200	1258200	1658600	0	1836900	2500700	3750	492	3961	53396;53397;53398;53399;53400;53401;53402	57236;57237	57236	2
TPCEEILVK	0	1087.56	Q8BTM8	Q8BTM8	2599	2607	Flna	Filamin-A	yes	yes	2	0.048712	41.448	1955700	0	2744300	3116600	0	3958600	4232700	4291200	0	2794600	0	5442400	6652	745	7085	95869;95870;95871;95872;95873;95874;95875;95876	101185;101186	101186	2
QFVVFEGNHYFYSPYPTK	0	2222.05	Q91YQ5	Q91YQ5	153	170	Rpn1	Dolichyl-diphosphooligosaccharide--protein glycosyltransferase subunit 1	yes	yes	3	0.0008152	41.513	3639000	0	2694900	0	5077700	0	0	0	0	5399700	6543700	0	5361	840	5725	77130;77131;77132;77133;77134	81120;81121	81121	2
YSTSSSSGLTAGK	0	1244.59	Q8CAQ8	Q8CAQ8	33	45	Immt	MICOS complex subunit Mic60	yes	yes	2	0.014212	41.54	1231000	2920500	930110	3016000	0	3031400	3427200	2035400	2471100	1314900	2261800	4383100	7852	758	8362	112751;112752;112753;112754;112755;112756;112757;112758;112759;112760;112761	119479;119480	119480	2
GPYPTMYTYRPWTIR	1	1900.93	P16332	P16332	92	106	Mut	Methylmalonyl-CoA mutase, mitochondrial	yes	yes	3	0.004464	41.644	3976300	5342900	0	3705700	4039700	0	7047800	4166900	5563400	4477700	4683900	7394700	2740	267	2899	38993;38994;38995;38996;38997;38998;38999;39000;39001;39002	41955;41956	41956	2
ISVLEALRHPIQVSR	1	1717	Q925I1	Q925I1	290	304	Atad3	ATPase family AAA domain-containing protein 3	yes	yes	3;4	0.0014606	41.871	1480100	6684100	0	9231100	2083600	3539100	10630000	3775600	0	2694300	3685100	6333300	3515	858	3717	50271;50272;50273;50274;50275;50276;50277;50278;50279;50280;50281;50282;50283	54314;54315	54314	2
DQTPDENDQVVVK	0	1485.69	Q9CPN8	Q9CPN8	526	538	Igf2bp3	Insulin-like growth factor 2 mRNA-binding protein 3	yes	yes	2	0.013858	42.001	3262400	4934600	2221900	0	2782000	0	0	0	3473700	3055900	3731000	0	1239	894	1321	18268;18269;18270;18271;18272;18273;18274	20086;20087	20086	2
HVPGASFFDIEECR	0	1662.75	P52196	P52196	52	65	Tst	Thiosulfate sulfurtransferase	yes	yes	2;3	0.0056367	42.001	6056700	9247700	2829700	0	5621200	0	17355000	3833100	5138100	6400900	3681100	11658000	3069	398	3245	44126;44127;44128;44129;44130;44131;44132;44133;44134;44135;44136;44137;44138;44139;44140;44141;44142;44143	47852;47853;47854;47855	47852	2
FLLGNLTGFNPETDSVPVK	0	2047.06	Q8BIJ6	Q8BIJ6	732	750	Iars2	Isoleucine--tRNA ligase, mitochondrial	yes	yes	2	0.0081868	42.095	821580	1792300	981680	1708500	1737500	0	4180600	800160	556180	942680	1315200	1940700	2228	726	2358	31817;31818;31819;31820;31821;31822;31823;31824;31825;31826;31827	34359;34360	34359	2
LVGSQEELASWGHEYVR	0	1958.95	Q8VDM4	Q8VDM4	144	160	Psmd2	26S proteasome non-ATPase regulatory subunit 2	yes	yes	3	0.00064623	42.095	2860700	4919000	3009300	0	2810300	7338200	7377100	4131100	2249700	3752300	4764700	7739100	4657	809	4928	66698;66699;66700;66701;66702;66703;66704;66705;66706;66707;66708	70499;70500	70499	2
WYDVQSVVPHPGSRPDSLEDDLILFK	1	3011.5	P03953	P03953	95	120	Cfd	Complement factor D	yes	yes	3	0.00028735	42.106	0	3192100	2277200	6043700	2330700	2576200	6062500	5850200	0	0	0	6191100	7639	196	8140	110120;110121;110122;110123;110124;110125;110126;110127	116848;116849	116848	2
MELVEVLK	0	959.536	Q7TMF3	Q7TMF3	1	8	Ndufa12	NADH dehydrogenase [ubiquinone] 1 alpha subcomplex subunit 12	yes	yes	2	0.0081918	42.109	1239400	0	793410	0	1751000	0	0	0	0	0	0	0	4790	693	5082	68941;68942;68943;68944	73044;73045	73044	2
TYLPSQVSR	0	1049.55	O55029	O55029	760	768	Copb2	Coatomer subunit beta	yes	yes	2	0.047227	42.109	1752300	3405300	2241800	2130400	2225900	2333000	4757300	1950500	1942000	1695700	2340900	3235300	6836	158	7290	98983;98984;98985;98986;98987;98988;98989;98990;98991;98992;98993;98994	104839;104840	104839	2
TVLGIGPGPVELIDEVTGHLK	0	2143.19	Q8R2Y8	Q8R2Y8	159	179	Ptrh2	Peptidyl-tRNA hydrolase 2, mitochondrial	yes	yes	3	0.0015163	42.172	3053200	6203800	2754900	0	4488900	3557000	0	3935500	0	3876800	3522800	5884200	6793	800	7240	97855;97856;97857;97858;97859;97860;97861;97862;97863	103264;103265;103266	103265	2
QYQAAYEQELK	0	1369.65	O35639	O35639	59	69	Anxa3	Annexin A3	yes	yes	2	0.03935	42.19	0	2015900	0	3253100	2545000	0	4962900	0	0	2466400	2969800	0	5552	143	5924	79767;79768;79769;79770;79771;79772	83535;83536	83536	2
YQASTSNTVSK	0	1184.57	Q63918	Q63918	103	113	Sdpr	Serum deprivation-response protein	yes	yes	2	0.03935	42.19	49686	3096000	1641300	4152400	0	0	0	2662500	0	2594500	3714900	4790500	7821	658	8329	112389;112390;112391;112392;112393;112394;112395;112396	119191;119192	119192	2
TFPTPIAKPPVFTGK	1	1599.9	P53395	P53395	236	250	Dbt	Lipoamide acyltransferase component of branched-chain alpha-keto acid dehydrogenase complex, mitochondrial	yes	yes	2;3	0.0013867	42.338	2635200	5455900	3723600	7788200	4052200	3023700	6459300	4301600	4034900	2531700	3911600	19116000	6459	404	6884	93107;93108;93109;93110;93111;93112;93113;93114;93115;93116;93117;93118;93119	97842;97843	97842	2
TDFAPQLQSLNK	0	1360.7	Q8R164	Q8R164	75	86	Bphl	Valacyclovir hydrolase	yes	yes	2	0.023398	42.395	2183700	3225600	1779600	0	0	0	4165400	1427800	0	0	0	3548600	6396	795	6819	92314;92315;92316;92317;92318;92319	97145;97146	97145	2
NIGWGTDQGIGGFGEEPGIK	0	2030.97	Q9CR20	Q9CR20	30	49	Ier3ip1	Immediate early response 3-interacting protein 1	yes	yes	2	0.0017864	42.789	0	0	0	3668100	0	0	3970800	0	0	0	0	4090400	5025	940	5370	72582;72583;72584	76502;76503	76502	2
GADCCVLVFDVTAPNTFK	0	2012.93	P51150	P51150	80	97	Rab7a	Ras-related protein Rab-7a	yes	yes	2	0.0026139	42.789	0	0	0	0	1741600	0	7775200	2623200	0	0	2652600	4078500	2396	390	2535	34054;34055;34056;34057;34058	36814;36815	36815	2
VDYGEYMDKNNVRR	2	1757.82	Q9CYR0	Q9CYR0	114	127	Ssbp1	Single-stranded DNA-binding protein, mitochondrial	yes	yes	3;4	0.005129	42.789	3779400	8570100	2690200	7910000	9108500	12028000	11491000	6680000	5953900	6072700	6570400	7741500	6964	963	7427;7428	100851;100852;100853;100854;100855;100856;100857;100858;100859;100860;100861;100862;100863;100864;100865;100866;100867;100868;100869;100870;100871;100872	106991;106992	106992	2
TVSGVNGPLVILDHVK	0	1646.94	P62814	P62814	49	64	Atp6v1b2	V-type proton ATPase subunit B, brain isoform	yes	yes	3	0.00010242	42.813	0	3258800	4215300	1383100	2862100	0	2683900	0	0	2517800	2699900	4964900	6804	478	7254	98499;98500;98501;98502;98503;98504;98505;98506	104282;104283	104282	2
SRVESTEQLIEIASR	1	1716.9	P02468	P02468	1134	1148	Lamc1	Laminin subunit gamma-1	yes	yes	3	0.00076022	42.818	3770400	2226500	1561900	3372800	3942000	2792200	3920200	3290600	1890200	4110600	2532100	2026500	6191	194	6601	89436;89437;89438;89439;89440;89441;89442;89443;89444;89445;89446;89447	94093;94094	94093	2
IAIVGAGIGGTSSAYYLRK	1	1896.05	Q9CQF9	Q9CQF9	37	55	Pcyox1	Prenylcysteine oxidase	yes	yes	3	0.00069638	42.913	5527000	6010700	0	4448300	4513600	0	6895700	4630400	562160	3902700	3831900	5098700	3096	921	3272	44437;44438;44439;44440;44441;44442;44443;44444;44445;44446	48079;48080	48079	2
LPLFGLGR	0	871.528	Q9JIK9	Q9JIK9	71	78	Mrps34	28S ribosomal protein S34, mitochondrial	yes	yes	2	0.059131	43	0	1090100	0	0	1092300	0	1880200	0	0	0	0	1187300	4418	1085	4677	63712;63713;63714;63715;63716	67811;67812	67811	2
LGEIVTTIPTIGFNVETVEYK	0	2322.24	P61750;P84078;P61205;Q8BSL7	P84078	39	59	Arf4;Arf1;Arf3;Arf2	ADP-ribosylation factor 4;ADP-ribosylation factor 1;ADP-ribosylation factor 3;ADP-ribosylation factor 2	no	no	3	0.00043873	43.12	0	3093600	1167800	1720500	1784400	1520800	3382400	1602900	0	1123400	2052200	3436400	4080	447;449	4311	58681;58682;58683;58684;58685;58686;58687;58688;58689;58690	62297;62298	62298	2
IRLILTPPAAPLN	1	1387.86	P54310	P54310	747	759	Lipe	Hormone-sensitive lipase	yes	yes	2	0.066817	43.282	3016800	5801200	2329400	5388800	4134300	2605600	7837200	4322100	260300	3260100	4719600	5065300	3485	409	3686	49899;49900;49901;49902;49903;49904;49905;49906;49907;49908;49909;49910	53998;53999	53999	2
TYGESMLYLDGQR	0	1531.7	Q9R0X4;Q32MW3	Q9R0X4	408	420	Acot9;Acot10	Acyl-coenzyme A thioesterase 9, mitochondrial;Acyl-coenzyme A thioesterase 10, mitochondrial	yes	no	2	0.012697	43.512	0	0	0	0	0	0	3779700	3180600	0	0	0	4205900	6833	1124	7287	98937;98938;98939	104794;104795	104795	2
SQTDQLVLIFAGK	0	1418.78	Q9QZM0	Q9QZM0	67	79	Ubqln2	Ubiquilin-2	yes	yes	2	0.012697	43.512	1272400	1895300	893500	3024200	1823200	0	0	0	833360	1882100	2327600	2003700	6178	1114	6588	89059;89060;89061;89062;89063;89064;89065;89066;89067	93438;93439	93438	2
ERPAPAVSSTCATAEDSSVLYSR	1	2453.15	Q8CGC7	Q8CGC7	734	756	Eprs	Bifunctional glutamate/proline--tRNA ligase;Glutamate--tRNA ligase;Proline--tRNA ligase	yes	yes	3	0.0001821	43.523	0	3356500	0	3777400	0	0	4767500	2400000	2042200	2156200	3729700	0	1882	763	1997	27073;27074;27075;27076;27077;27078;27079	29425;29426	29426	2
SHYSNIEANESEEVR	0	1762.78	O88456	O88456	86	100	Capns1	Calpain small subunit 1	yes	yes	3	0.00021752	43.592	4519100	5067800	0	0	0	0	3130600	0	0	0	0	5003400	6001	173	6402	86512;86513;86514;86515	90372;90373	90373	2
VFEGIPTYR	0	1080.56	Q61009	Q61009	292	300	Scarb1	Scavenger receptor class B member 1	yes	yes	2	0.050565	43.808	1628100	2589200	1444300	1688600	1577000	1382000	2596300	1725500	1659400	2109800	1979100	2417900	7030	624	7496	101742;101743;101744;101745;101746;101747;101748;101749;101750;101751;101752;101753	107937;107938;107939	107938	2
LTSSVTAYDYSGK	0	1390.66	Q61387	Q61387	44	56	Cox7a2l	Cytochrome c oxidase subunit 7A-related protein, mitochondrial	yes	yes	2	0.012402	43.897	0	0	1284600	0	1767900	0	22742	0	0	0	3031000	3916200	4629	630	4897	66335;66336;66337;66338;66339	70209;70210	70209	2
LRDLGQPVTLK	1	1238.73	P54310	P54310	707	717	Lipe	Hormone-sensitive lipase	yes	yes	3	0.041109	43.991	2542100	4633200	2781600	4602300	3736900	1692500	7052500	4740300	4491100	4279800	3625800	3998200	4496	409	4759	64722;64723;64724;64725;64726;64727;64728;64729;64730;64731;64732;64733	68576;68577;68578	68576	2
DYFLFNPVTDIEEIIR	0	1983	Q8BMD8	Q8BMD8	149	164	Slc25a24	Calcium-binding mitochondrial carrier protein SCaMC-1	yes	yes	2	0.0013868	44.188	0	2565800	0	1058800	0	0	1735800	609800	0	0	1036500	0	1378	733	1463	20078;20079;20080;20081;20082	22090;22091	22090	2
LLEIDPYLKPFAADFQR	1	2035.08	Q9D6Y9	Q9D6Y9	31	47	Gbe1	1,4-alpha-glucan-branching enzyme	yes	yes	3	0.002508	44.196	2203100	2394400	1439000	2458700	2939300	0	4288200	2916100	0	2751900	3286100	4625200	4258	1012	4505	61631;61632;61633;61634;61635;61636;61637;61638;61639;61640	65684;65685	65685	2
NLRDFLLVYNR	1	1421.78	Q9WV96	Q9WV96	10	20	Timm10b	Mitochondrial import inner membrane translocase subunit Tim10 B	yes	yes	3	0.018224	44.299	4109400	6009400	1767000	4545900	4832700	3968000	6208800	6152200	1582800	3612500	4827800	3616700	5082	1143	5430	73333;73334;73335;73336;73337;73338;73339;73340;73341;73342;73343;73344	77144;77145	77145	2
YVVLSYLGLLSQEK	0	1610.89	P59017	P59017	17	30	Bcl2l13	Bcl-2-like protein 13	yes	yes	2	0.0061734	44.309	482690	1225400	641980	0	571010	0	1047100	535520	0	915590	993370	784970	7880	433	8390	113084;113085;113086;113087;113088;113089;113090;113091;113092	119733;119734;119735	119735	2
SVQTTLQTDEVK	0	1347.69	Q8BFZ9;Q91X78	Q8BFZ9	61	72	Erlin2;Erlin1	Erlin-2;Erlin-1	yes	no	2	0.020711	44.425	0	0	0	0	0	0	8140600	0	2814700	0	4383000	6775500	6292	710	6712	90816;90817;90818;90819	95450;95451	95451	2
GVSVCETECTDMGLR	0	1712.72	Q922Q1	Q922Q1	70	84	2019-03-02	Mitochondrial amidoxime reducing component 2	yes	yes	2	0.0030898	44.612	4552800	0	0	0	0	0	6241500	5115500	0	7987100	6438800	6599300	2891	854	3059	41081;41082;41083;41084;41085;41086	44224;44225	44225	2
FQDLGAAYEVLSDSEK	0	1770.83	Q99KV1	Q99KV1	67	82	Dnajb11	DnaJ homolog subfamily B member 11	yes	yes	2	0.0023313	44.616	1721200	3707800	0	0	4155500	0	0	2611700	1411500	2241300	4631700	3948500	2275	872	2407	32510;32511;32512;32513;32514;32515;32516;32517	35206;35207;35208	35207	2
SAGGDFGNPLRK	1	1217.62	P35279;P61294	P35279	2	13	Rab6a;Rab6b	Ras-related protein Rab-6A;Ras-related protein Rab-6B	yes	no	2	0.0053691	44.863	0	0	1974000	0	2586200	0	4587700	2463400	0	2790800	0	0	5800	328	6183	83811;83812;83813;83814;83815	87371;87372	87371	2
EENLIPYSPDVQVHAER	0	1994.97	Q8C7X2	Q8C7X2	896	912	Emc1	ER membrane protein complex subunit 1	yes	yes	3	0.00060182	44.998	2781700	5310500	0	0	3466000	0	8741100	2511300	2376600	3486200	3876800	5361500	1546	757	1647	22703;22704;22705;22706;22707;22708;22709;22710;22711	25229;25230;25231	25231	2
FDHVPLATPNGDILIQDLSFEVR	0	2595.33	P55096	P55096	442	464	Abcd3	ATP-binding cassette sub-family D member 3	yes	yes	3	0.00023944	45.011	591760	2814200	579680	1424500	1439400	0	2979700	0	0	689010	1510400	0	2094	412	2217	30057;30058;30059;30060;30061;30062;30063;30064	32568;32569;32570	32570	2
EFGASECISPQDFSK	0	1700.74	P28474	P28474	234	248	Adh5	Alcohol dehydrogenase class-3	yes	yes	2	0.0029269	45.257	0	0	0	0	0	0	6435100	0	0	0	0	2995800	1569	309	1671	23021;23022	25513;25514	25514	2
VGTFFSEVKPAGPTVEQQGEMAR	1	2464.21	Q9Z110	Q9Z110	349	371	Aldh18a1	Delta-1-pyrroline-5-carboxylate synthase;Glutamate 5-kinase;Gamma-glutamyl phosphate reductase	yes	yes	3	0.00080148	45.413	15546000	19370000	5818500	7043600	5226900	0	0	3367200	14342000	17614000	0	15773000	7089	1157	7557;7558	102572;102573;102574;102575;102576;102577;102578;102579;102580;102581;102582;102583;102584;102585	108840;108841	108841	2
VIAATNRVDILDPALLR	1	1849.08	O88685	O88685	331	347	Psmc3	26S protease regulatory subunit 6A	yes	yes	3	0.0023158	45.618	4356200	8474900	2366300	8201000	5761000	3509900	10714000	4670100	0	5354000	8145500	7964400	7112	179	7582	102947;102948;102949;102950;102951;102952;102953;102954;102955;102956;102957	109247;109248	109247	2
MSQYLENMK	0	1142.51	Q9DCN2	Q9DCN2	127	135	Cyb5r3	NADH-cytochrome b5 reductase 3;NADH-cytochrome b5 reductase 3 membrane-bound form;NADH-cytochrome b5 reductase 3 soluble form	yes	yes	2	0.039201	45.68	1477200	2829700	0	2307400	0	0	5140400	0	2310500	1852500	2343700	2710300	4882	1053	5214	70688;70689;70690;70691;70692;70693;70694;70695;70696	74875;74876	74876	2
TLAPGLFFR	0	1020.58	Q99J47	Q99J47	300	308	Dhrs7b	Dehydrogenase/reductase SDR family member 7B	yes	yes	2	0.039116	45.718	1050000	2530900	941510	2066800	1702300	1160800	3953500	2147300	672580	0	1677200	2349500	6565	860	6994	94779;94780;94781;94782;94783;94784;94785;94786;94787;94788;94789	99995;99996	99995	2
EATIPGHLNSYTIK	0	1542.8	P11276	P11276	656	669	Fn1	Fibronectin;Anastellin	yes	yes	2;3	0.0055009	45.829	4260600	6411000	3660100	7308400	5979800	7693200	13292000	4825300	6243900	6726800	6812600	10641000	1447	240	1541	21087;21088;21089;21090;21091;21092;21093;21094;21095;21096;21097;21098;21099;21100;21101;21102;21103;21104;21105;21106;21107;21108;21109;21110	23097;23098	23098	2
CKDDEFTHLYTLIVRPDNTYEVK	2	2855.38	P14211	P14211	163	185	Calr	Calreticulin	yes	yes	4;5	0.00065919	45.992	5423600	7780100	3530500	28787000	8890000	11613000	28713000	19213000	0	12482000	12829000	13519000	802	259	853	11377;11378;11379;11380;11381;11382;11383;11384;11385;11386;11387;11388;11389;11390;11391;11392;11393;11394;11395	11876;11877	11877	2
ELAMPGEDLK	0	1101.54	Q8BFR5	Q8BFR5	396	405	Tufm	Elongation factor Tu, mitochondrial	yes	yes	2	0.050834	46.129	0	0	0	1933600	0	2133500	8281900	0	1414600	3465700	4311400	5343000	1696	708	1804	24694;24695;24696;24697;24698;24699;24700;24701	27155;27156	27155	2
AGQQGLSVAFDLATHRGYDSDNPR	1	2574.22	P16332	P16332	127	150	Mut	Methylmalonyl-CoA mutase, mitochondrial	yes	yes	4	0.00029962	46.178	4555200	5444700	0	4783300	6038100	0	5943200	0	0	5009400	0	3291400	272	267	287	3592;3593;3594;3595;3596;3597;3598	4039;4040	4039	2
ALEDVCIETIEAGFMTK	0	1925.91	O88844	O88844	358	374	Idh1	Isocitrate dehydrogenase [NADP] cytoplasmic	yes	yes	2	0.0018783	46.592	0	0	0	0	1176600	0	2477700	0	0	2021500	0	2579800	369	183	390	5176;5177;5178;5179	5682;5683	5682	2
YLVQDTDEFILPTGANK	0	1922.96	Q9WTQ8	Q9WTQ8	52	68	Timm23	Mitochondrial import inner membrane translocase subunit Tim23	yes	yes	2	0.0018783	46.592	1278300	3607100	1357300	3057100	1952500	2323000	3095400	1932100	979990	1839200	2537500	3432800	7798	1132	8304	111945;111946;111947;111948;111949;111950;111951;111952;111953;111954;111955;111956	118668;118669	118668	2
GFAFVYFENVDDAK	0	1620.75	P62996	P62996	160	173	Tra2b	Transformer-2 protein homolog beta	yes	yes	2	0.0051571	46.606	1039100	2272000	734710	2013500	1475600	0	2751800	1552700	0	1429700	2510000	3563700	2501	497	2646	35468;35469;35470;35471;35472;35473;35474;35475;35476;35477	38349;38350	38349	2
DGIEPGHIPGSVNIPFTEFLTNEGLEK	0	2909.44	Q99J99	Q99J99	198	224	Mpst	3-mercaptopyruvate sulfurtransferase	yes	yes	3	1.0322e-08	46.66	7091500	14401000	9426500	7898600	8596600	6818700	17486000	7994800	0	12184000	12732000	15220000	1018	861	1080	14849;14850;14851;14852;14853;14854;14855;14856;14857;14858;14859	16028;16029	16029	2
TDITYPAGFMDVISIDK	0	1884.92	P62702	P62702	78	94	Rps4x	40S ribosomal protein S4, X isoform	yes	yes	2	0.0018449	46.88	1330800	3815000	0	0	2245300	0	5830100	0	0	0	2079200	2749100	6401	472	6824	92367;92368;92369;92370;92371;92372	97186;97187	97187	2
LLFACIVGYFAGK	0	1457.77	Q9CRD0	Q9CRD0	79	91	Ociad1	OCIA domain-containing protein 1	yes	yes	2	0.0098655	47.198	0	0	0	1069400	777450	0	1945700	1200200	0	744950	1972100	0	4271	950	4518	61777;61778;61779;61780;61781;61782	65820;65821	65820	2
FCIWTESAFR	0	1315.6	Q9D8E6	Q9D8E6	249	258	Rpl4	60S ribosomal protein L4	yes	yes	2	0.046979	47.198	821730	2404700	1110300	1942700	1422800	0	2837700	1922700	0	978920	2453500	3418900	2081	1024	2204	29672;29673;29674;29675;29676;29677;29678;29679;29680;29681	32172;32173;32174	32173	2
TEIIILATR	0	1028.62	P62908	P62908	46	54	Rps3	40S ribosomal protein S3	yes	yes	2	0.03579	47.198	0	0	9530400	909600	0	0	1209300	0	9675200	0	904080	0	6419	492	6843	92565;92566;92567;92568;92569	97321;97322	97322	2
IEGDPQGVQQAK	0	1268.64	Q8VDJ3	Q8VDJ3	483	494	Hdlbp	Vigilin	yes	yes	2	0.017346	47.198	1429800	3009700	1408600	2778200	1989600	2230200	0	968870	1895200	1483700	2686800	4086400	3171	808	3350	45391;45392;45393;45394;45395;45396;45397;45398;45399;45400;45401;45402	49021;49022;49023;49024	49021	2
FVEFFGPGVAQLSIADR	0	1851.95	P28271	P28271	277	293	Aco1	Cytoplasmic aconitate hydratase	yes	yes	2	0.0022041	47.288	719160	1846200	0	1188000	941300	0	2613700	0	0	0	0	2136900	2347	308	2483	33452;33453;33454;33455;33456;33457	36088;36089	36089	2
IKGEHPGLSIGDVAK	1	1519.84	P63158	P63158	113	127	Hmgb1	High mobility group protein B1	yes	yes	3	0.001612	47.537	3794700	5076600	1443200	7851700	5630800	6648300	6407400	3994300	3369200	4078200	6438600	7212000	3306	504	3489	47229;47230;47231;47232;47233;47234;47235;47236;47237;47238;47239;47240	50959;50960	50959	2
DAVLLVFANKQDLPNAMNAAEITDK	1	2700.38	P84078;P61205	P84078	118	142	Arf1;Arf3	ADP-ribosylation factor 1;ADP-ribosylation factor 3	yes	no	3	0.00020263	47.728	1792000	2756000	0	0	1981200	4953500	4720100	0	0	2611400	3131900	0	879	447	935	12870;12871;12872;12873;12874;12875;12876	13797;13798	13798	2
EIAALEGERPLPVEVEK	1	1878.01	P51859	P51859	181	197	Hdgf	Hepatoma-derived growth factor	yes	yes	3	0.0020268	47.754	0	0	0	5494700	0	0	0	0	0	0	0	0	1642	394	1747	23939;23940	26502;26503	26502	2
SRVVGNPFDSR	1	1232.63	P47738	P47738	347	357	Aldh2	Aldehyde dehydrogenase, mitochondrial	yes	yes	3	0.031244	47.815	5089400	7717100	1805000	6555500	5301900	5305900	9491000	4925600	5140000	5741000	5120100	5594800	6193	365	6603	89472;89473;89474;89475;89476;89477;89478;89479;89480;89481;89482;89483	94116;94117;94118	94118	2
ENLPLIVWLLVK	0	1435.88	O70152	O70152	38	49	Dpm1	Dolichol-phosphate mannosyltransferase subunit 1	yes	yes	2	0.016213	47.823	318390	1885700	0	1444700	1436500	1284700	1661300	0	0	1099100	1493800	1296300	1819	163	1934	26263;26264;26265;26266;26267;26268;26269;26270;26271	28603;28604	28603	2
IWISNGGLADIFTVFAK	0	1850.99	P50544	P50544	249	265	Acadvl	Very long-chain specific acyl-CoA dehydrogenase, mitochondrial	yes	yes	2	0.0071481	48.004	2058100	5842600	2170400	3104500	3363100	3109000	10516000	4157900	0	3044300	4457800	8512300	3602	388	3807	51438;51439;51440;51441;51442;51443;51444;51445;51446;51447;51448	55555;55556	55556	2
VALSPAGVQALVK	0	1251.76	Q61941	Q61941	72	84	Nnt	NAD(P) transhydrogenase, mitochondrial	yes	yes	2	0.0091793	48.091	0	0	3197500	1920300	1851800	0	2591300	0	2092500	0	2927400	5322800	6873	648	7330	99435;99436;99437;99438;99439;99440;99441	105172;105173	105172	2
ITYGETGGNSPVQEFTVPGSK	0	2167.04	P11276	P11276	1570	1590	Fn1	Fibronectin;Anastellin	yes	yes	2	0.0055347	48.112	2008100	3498100	1601500	3494700	3555500	0	3891700	0	2888600	3179600	3404100	6233800	3563	240	3765	50856;50857;50858;50859;50860;50861;50862;50863;50864;50865	54973;54974	54973	2
VATAQDDITGDGTTSNVLIIGELLK	0	2543.33	P80317	P80317	80	104	Cct6a	T-complex protein 1 subunit zeta	yes	yes	3	4.673e-05	48.182	1179800	4506000	2274700	5135300	3264500	0	4848600	0	0	2452900	3300600	6057100	6897	531	7358	99843;99844;99845;99846;99847;99848;99849;99850;99851	105669;105670	105670	2
HTGPNSPDTANDGFVR	0	1683.76	O35737;P70333	O35737	99	114	Hnrnph1;Hnrnph2	Heterogeneous nuclear ribonucleoprotein H;Heterogeneous nuclear ribonucleoprotein H, N-terminally processed;Heterogeneous nuclear ribonucleoprotein H2	no	no	3	0.00026478	48.216	5061700	6323200	0	0	0	5680100	10323000	3032700	0	0	0	0	3054	146;521	3230	43933;43934;43935;43936;43937	47589;47590	47590	2
VEFMDDTSR	0	1098.47	P62858	P62858	32	40	Rps28	40S ribosomal protein S28	yes	yes	2	0.033351	48.283	0	0	0	2674700	0	0	2881000	2129300	0	3003400	0	0	6976	486	7441	101051;101052;101053;101054	107170;107171	107170	2
LEMEMEAAR	0	1078.48	Q99K48	Q99K48	298	306	Nono	Non-POU domain-containing octamer-binding protein	yes	yes	2	0.033351	48.283	1559400	2554600	0	0	1938900	0	2763700	1747600	2616100	2333300	2031200	1911100	4001	867	4225	57051;57052;57053;57054;57055;57056;57057;57058;57059	60772;60773	60772	2
AKPNEVVFLDDFGSNLKPAR	2	2216.16	P34914	P34914	175	194	Ephx2	Bifunctional epoxide hydrolase 2;Cytosolic epoxide hydrolase 2;Lipid-phosphate phosphatase	yes	yes	4	0.00093121	48.354	0	0	0	0	0	0	8106800	0	0	0	0	7102300	336	326	357	4746;4747	5251;5252	5252	2
YICTTSAIQNR	0	1325.64	Q91V92	Q91V92	18	28	Acly	ATP-citrate synthase	yes	yes	2	0.056737	48.423	597630	0	350830	3720700	0	2451300	7199100	3352000	3789800	2371300	3647500	0	7755	823	8260	111485;111486;111487;111488;111489;111490;111491;111492;111493	118267;118268	118267	2
TWTAADMAAQITR	0	1434.69	P01897;P01895;P01900;P14427;P01899	P01899	156	168	H2-L;H2-D1	H-2 class I histocompatibility antigen, L-D alpha chain;H-2 class I histocompatibility antigen, alpha chain;H-2 class I histocompatibility antigen, D-D alpha chain;H-2 class I histocompatibility antigen, D-P alpha chain;H-2 class I histocompatibility antigen, D-B alpha chain	no	no	2	0.024352	48.44	0	3059300	0	2875700	2345500	0	3818900	4137000	1572900	2568800	2783900	3939300	6823	189;190	7277	98773;98774;98775;98776;98777;98778;98779;98780;98781	104624;104625	104625	2
ATFLQISQIPQENSAIKEPGVLPAQ	1	2678.43	Q8K3K7	Q8K3K7	254	278	Agpat2	1-acyl-sn-glycerol-3-phosphate acyltransferase beta	yes	yes	3	0.00016384	48.641	9565300	14818000	0	0	0	0	0	0	0	5508900	10521000	9993800	641	783	685	8898;8899;8900;8901;8902	9412;9413	9412	2
DDFLQQNGYTPYDR	0	1730.75	P50516	P50516	517	530	Atp6v1a	V-type proton ATPase catalytic subunit A	yes	yes	2	0.0042122	48.741	1866700	2900400	2043100	0	0	2294000	0	1724800	3295400	0	0	3977700	900	385	957	13242;13243;13244;13245;13246;13247;13248	14197;14198	14197	2
GLLTYTSWEDALSR	0	1610.79	Q91VD9	Q91VD9	312	325	Ndufs1	NADH-ubiquinone oxidoreductase 75 kDa subunit, mitochondrial	yes	yes	2	0.0042122	48.741	0	6349100	1446100	4587500	2841400	0	0	3514000	0	0	4044600	4946500	2684	824	2837	38071;38072;38073;38074;38075;38076;38077	40991;40992	40992	2
TEAVFSEEALIGIPK	0	1602.85	Q9DCS3	Q9DCS3	140	154	Mecr	Trans-2-enoyl-CoA reductase, mitochondrial	yes	yes	2	0.0057597	48.741	1617900	3253000	1836100	3057500	2125500	1290000	4083900	1790400	0	2334900	3856200	3857900	6411	1054	6835	92464;92465;92466;92467;92468;92469;92470;92471;92472;92473;92474	97268;97269;97270;97271;97272	97269	2
HEQEYMEVR	0	1219.53	Q9R0Q3	Q9R0Q3	146	154	Tmed2	Transmembrane emp24 domain-containing protein 2	yes	yes	2	0.032202	48.794	2552600	5611800	857520	4322900	0	2857100	0	2597000	2989900	2711600	2496000	6749500	2954	1122	3122	41743;41744;41745;41746;41747;41748;41749;41750;41751;41752	44990;44991	44991	2
ELVLSNNDLHEPGVR	0	1690.86	Q91VI7	Q91VI7	169	183	Rnh1	Ribonuclease inhibitor	yes	yes	3	0.0009156	48.823	3303500	3931500	2531000	0	3859500	0	10759000	0	2860200	2867300	4369000	0	1793	825	1906	25911;25912;25913;25914;25915;25916;25917;25918	28262;28263	28263	2
RSAGVDDQENWHEGK	1	1726.77	Q9CPY7	Q9CPY7	104	118	Lap3	Cytosol aminopeptidase	yes	yes	3	0.00062574	49.155	12960000	12930000	0	38406000	18094000	47234000	26250000	27765000	20802000	31276000	13495000	30206000	5722	905	6102	82656;82657;82658;82659;82660;82661;82662;82663;82664;82665;82666	86359;86360;86361	86360	2
VALDMTTLTIMR	0	1363.72	P62334	P62334	98	109	Psmc6	26S protease regulatory subunit 10B	yes	yes	2	0.014191	49.35	0	0	0	0	0	0	1961900	0	0	0	1179300	1402700	6868	471	7325	99389;99390;99391	105133;105134	105134	2
LATATFAGIENK	0	1234.66	Q8BH59	Q8BH59	641	652	Slc25a12	Calcium-binding mitochondrial carrier protein Aralar1	yes	yes	2	0.014191	49.35	1871400	3822200	0	0	1833100	3082200	0	0	2026100	2314400	0	3423000	3866	720	4086	55495;55496;55497;55498;55499;55500;55501	59374;59375	59375	2
NMLFSGTNIAAGK	0	1322.67	O55143;Q8R429	O55143	206	218	Atp2a2;Atp2a1	Sarcoplasmic/endoplasmic reticulum calcium ATPase 2;Sarcoplasmic/endoplasmic reticulum calcium ATPase 1	yes	no	2	0.0082117	49.35	3449100	6069400	1070900	2812800	2200600	0	4470900	0	2800800	4399300	3597700	3278100	5097	160	5445	73474;73475;73476;73477;73478;73479;73480;73481;73482;73483	77254;77255;77256	77254	2
AFMTADLPNELIELLEK	0	1946.01	Q68FD5	Q68FD5	994	1010	Cltc	Clathrin heavy chain 1	yes	yes	2	0.001163	49.423	464830	4419600	957090	1168400	1803700	0	6331700	661180	0	0	840600	2519200	225	666	237;238	2898;2899;2900;2901;2902;2903;2904;2905;2906;2907;2908;2909	3190;3191	3190	2
VNIVPVIAK	0	951.612	P42208	P42208	175	183	2019-09-02	Septin-2	yes	yes	2	0.030747	49.442	1203400	2529500	1323300	2021300	2087000	0	3430500	1261300	1378100	1822900	1945600	3385200	7291	351	7776	105488;105489;105490;105491;105492;105493;105494;105495;105496;105497;105498	111940;111941	111941	2
VSETVAFTDVNSILR	0	1649.86	Q8CGC7	Q8CGC7	42	56	Eprs	Bifunctional glutamate/proline--tRNA ligase;Glutamate--tRNA ligase;Proline--tRNA ligase	yes	yes	2	0.0018556	49.5	0	2494200	724640	1906700	1570700	0	0	0	0	0	1667500	2284200	7378	763	7867	106687;106688;106689;106690;106691;106692	113239;113240	113239	2
AMEGIFMKPSELLR	1	1620.84	Q9DCT5	Q9DCT5	190	203	Sdf2	Stromal cell-derived factor 2	yes	yes	2	0.020118	49.5	1878300	3841400	0	4378100	1674600	0	5378400	3533600	1544900	2766100	3082200	4851800	466	1057	496	6554;6555;6556;6557;6558;6559;6560;6561;6562;6563	7000;7001	7001	2
TYFSCTSAHTSTGDGTAMVTR	0	2249.97	Q8K2B3	Q8K2B3	262	282	Sdha	Succinate dehydrogenase [ubiquinone] flavoprotein subunit, mitochondrial	yes	yes	2;3	0.00017342	49.528	6341100	10977000	0	6408600	4413000	0	16969000	7308600	4787400	4192600	10113000	11252000	6832	777	7286	98923;98924;98925;98926;98927;98928;98929;98930;98931;98932;98933;98934;98935;98936	104790;104791;104792;104793	104793	2
LLVEHQGVSFLLAEMAMK	0	2015.06	P45952	P45952	312	329	Acadm	Medium-chain specific acyl-CoA dehydrogenase, mitochondrial	yes	yes	2;3	2.9099e-05	49.537	1860300	5464000	0	4547800	1814100	0	3341700	2236300	0	2814800	5221000	1425300	4334	361	4584	62663;62664;62665;62666;62667;62668;62669;62670;62671;62672	66826;66827	66826	2
PGLVVVHTEDGTTTK	0	1552.81	Q9D3D9	Q9D3D9	82	96	Atp5d	ATP synthase subunit delta, mitochondrial	yes	yes	3	0.00054091	49.62	0	3767100	3182000	4859000	2397100	3026600	5544500	5180700	1744200	2936600	3452400	0	5257	1003	5617	75656;75657;75658;75659;75660;75661;75662;75663;75664;75665	79430;79431	79430	2
SVPMSTVFYPSDGVATEK	0	1913.91	P40142	P40142	439	456	Tkt	Transketolase	yes	yes	2	0.0037494	49.627	2816500	6973700	0	0	0	0	8826300	0	4093100	4029100	3459500	6558700	6288	345	6708	90773;90774;90775;90776;90777;90778;90779	95433;95434	95434	2
GGSDPETTGIQIWSEVFTVK	0	2150.05	Q91YH5	Q91YH5	110	129	Atl3	Atlastin-3	yes	yes	2	0.0046876	49.929	0	0	1379400	1313900	0	0	5499900	0	0	0	1368300	5199300	2563	839	2711	36265;36266;36267;36268;36269	39134;39135	39134	2
ILTDYGFEGHPFRK	1	1678.85	Q9DCT2	Q9DCT2	186	199	Ndufs3	NADH dehydrogenase [ubiquinone] iron-sulfur protein 3, mitochondrial	yes	yes	2;3	0.0024506	49.929	404590	0	0	6937900	0	4717900	7780500	3826700	0	0	5261100	3731000	3380	1056	3569	48413;48414;48415;48416;48417;48418;48419;48420;48421;48422;48423	52250;52251;52252	52252	2
STFVLDEFK	0	1084.54	Q9D8N0	Q9D8N0	286	294	Eef1g	Elongation factor 1-gamma	yes	yes	2	0.029401	50.04	2515100	0	2198200	2537600	2563900	0	877170	0	2249200	0	3839900	4606800	6233	1025	6646	89992;89993;89994;89995;89996;89997;89998;89999	94614;94615	94614	2
VGEVTYVELLMDAEGK	0	1751.87	Q9D0E1	Q9D0E1	94	109	Hnrnpm	Heterogeneous nuclear ribonucleoprotein M	yes	yes	2	0.00065686	50.149	1012200	1811200	810160	2032300	0	0	0	1693700	0	1023900	2472400	3642300	7063	980	7530	102218;102219;102220;102221;102222;102223;102224;102225	108399;108400	108400	2
AGQQEGFLEPGLK	0	1372.7	Q8BI84	Q8BI84	590	602	Mia3	Melanoma inhibitory activity protein 3	yes	yes	2	0.0075633	50.194	3831500	4652800	3198300	7488400	5914300	0	4177300	6400300	5520300	6866800	0	7428600	270	725	285	3568;3569;3570;3571;3572;3573;3574;3575;3576;3577	4028;4029	4028	2
RATVLESEGTR	1	1217.64	Q99JB2	Q99JB2	201	211	Stoml2	Stomatin-like protein 2, mitochondrial	yes	yes	3	0.0041155	50.207	4256900	0	0	0	7370300	0	0	0	0	0	0	0	5574	862	5949	80123;80124	83822;83823	83822	2
ALLQAILQTEDMLK	0	1585.87	E9Q557	E9Q557	784	797	Dsp	Desmoplakin	yes	yes	2	0.0035296	50.284	1409900	3667600	1167300	879690	2636100	9431600	1298200	4611100	0	2282600	930510	3576700	408	116	433;434	5710;5711;5712;5713;5714;5715;5716;5717;5718;5719;5720;5721;5722;5723;5724;5725;5726	6205;6206	6206	2
LFGLSPFEPWTTK	0	1521.79	Q9DC69	Q9DC69	304	316	Ndufa9	NADH dehydrogenase [ubiquinone] 1 alpha subcomplex subunit 9, mitochondrial	yes	yes	2	0.020373	50.353	1362300	0	994000	0	0	0	4515800	0	582610	0	2753000	0	4035	1047	4261	57477;57478;57479;57480;57481	61120;61121	61121	2
GAPVGGHILSYLLEK	0	1552.86	Q9WTI7	Q9WTI7	210	224	Myo1c	Unconventional myosin-Ic	yes	yes	2	0.0016402	50.354	1737000	3747500	1850100	3032100	3106800	0	0	2167500	1509600	1563300	1865300	0	2427	1128	2568	34429;34430;34431;34432;34433;34434;34435;34436;34437	37211;37212	37211	2
HYGPGWVSMANAGK	0	1473.68	P24369	P24369	132	145	Ppib	Peptidyl-prolyl cis-trans isomerase B	yes	yes	2	0.0034552	50.452	3225900	2864300	0	4481400	2922900	0	4236000	0	3868600	0	4085300	3380900	3079	296	3255	44242;44243;44244;44245;44246;44247;44248;44249	47943;47944	47944	2
MGHAGAIIAGGK	0	1081.57	Q9WUM5	Q9WUM5	297	308	Suclg1	Succinyl-CoA ligase [ADP/GDP-forming] subunit alpha, mitochondrial	yes	yes	2	0.012528	50.607	1052100	1633200	461670	1333900	1030500	0	2806900	1005200	2100500	896540	872270	2859900	4813	1139	5115	69289;69290;69291;69292;69293;69294;69295;69296;69297;69298;69299;69300;69301	73356;73357;73358;73359	73359	2
NYYEQWGK	0	1086.48	O88569	O88569	39	46	Hnrnpa2b1	Heterogeneous nuclear ribonucleoproteins A2/B1	yes	yes	2	0.029863	50.632	2281600	3875000	1558300	0	2476400	4072200	5781000	4323600	2804500	2920900	4595300	0	5248	176	5608	75560;75561;75562;75563;75564;75565;75566;75567;75568;75569;75570	79343;79344	79344	2
NRALPPLWENLDLVPAGDR	1	2145.13	Q9QZA0	Q9QZA0	45	63	Ca5b	Carbonic anhydrase 5B, mitochondrial	yes	yes	3	0.0016364	50.938	1738000	2033400	0	5461100	3012500	3894700	2675700	2765700	0	2050100	1836800	2238800	5143	1111	5496	74128;74129;74130;74131;74132;74133;74134;74135;74136;74137	77883;77884	77883	2
LTPEYLQLMK	0	1234.66	Q8BFZ9	Q8BFZ9	276	285	Erlin2	Erlin-2	yes	yes	2	0.032024	51.346	2241500	2928700	0	2498300	2860400	0	3461400	2782600	2750700	2531600	3785400	3969500	4621	710	4889	66262;66263;66264;66265;66266;66267;66268;66269;66270;66271	70174;70175	70174	2
EFVTAFKK	1	968.533	P08003	P08003	493	500	Pdia4	Protein disulfide-isomerase A4	yes	yes	2	0.043732	51.43	1753800	2864600	1803900	4585600	2581100	0	7147400	0	3153400	3421500	0	0	1588	212	1690	23221;23222;23223;23224;23225;23226;23227;23228	25779;25780	25780	2
IQEPYTFPAILK	0	1418.78	Q8BFR4	Q8BFR4	118	129	Gns	N-acetylglucosamine-6-sulfatase	yes	yes	2	0.011419	51.445	0	0	0	0	0	0	0	0	7055900	0	0	732780	3452	707	3651	49506;49507;49508	53610;53611	53611	2
TSPTPSVFVELGEEELEAVTARPEAVER	1	3041.52	P59017	P59017	342	369	Bcl2l13	Bcl-2-like protein 13	yes	yes	3	1.1707e-06	51.586	6476100	15523000	6387000	0	12332000	0	0	0	0	10258000	14616000	0	6737	433	7175	97094;97095;97096;97097;97098;97099	102503;102504	102503	2
DLGQPVTLK	0	969.549	P54310	P54310	709	717	Lipe	Hormone-sensitive lipase	yes	yes	2	0.025829	51.63	0	6000600	3927400	0	6735100	0	6352200	0	3063000	0	7226500	9075200	1143	409	1213	16908;16909;16910;16911;16912;16913;16914	18452;18453;18454	18454	2
EEVVTIDTWMQGLLKPTCLYGQLPK	1	2918.49	P19157;P46425	P19157	31	55	Gstp1;Gstp2	Glutathione S-transferase P 1;Glutathione S-transferase P 2	yes	no	3	3.6121e-05	51.645	1834700	12789000	1158400	9423500	5690700	9031400	0	2138100	0	0	10640000	15054000	1559	280	1660	22872;22873;22874;22875;22876;22877;22878;22879;22880	25365;25366	25366	2
VQHITDATLAIVK	0	1407.81	Q9ESW4	Q9ESW4	172	184	Agk	Acylglycerol kinase, mitochondrial	yes	yes	3	0.0018926	51.726	3909100	6506700	0	2736000	0	3100000	0	0	0	0	0	0	7341	1076	7830	106186;106187;106188;106189	112728;112729	112728	2
DDDLPQFTSAGESFNK	0	1769.77	Q9CPY7	Q9CPY7	46	61	Lap3	Cytosol aminopeptidase	yes	yes	2	0.0015551	51.774	1430700	0	0	0	2199700	4790700	0	0	2606000	0	2806500	3509800	895	905	952	13163;13164;13165;13166;13167;13168	14096;14097	14096	2
EEGVPTLWR	0	1085.55	Q9CR62	Q9CR62	174	182	Slc25a11	Mitochondrial 2-oxoglutarate/malate carrier protein	yes	yes	2	0.021043	51.864	0	0	0	4814400	0	3712300	0	0	0	0	0	6570700	1521	945	1621	22407;22408;22409;22410	24955;24956	24956	2
SEAAPAAPAAAPPAEK	0	1447.73	P15864	P15864	2	17	Hist1h1c	Histone H1.2	yes	yes	2	9.28e-05	51.875	0	0	0	0	0	4655800	0	0	0	0	2176900	0	5857	265	6247	84665;84666	88342;88343	88342	2
EQTAHAFVNVLTR	0	1484.77	P19096	P19096	1519	1531	Fasn	Fatty acid synthase;[Acyl-carrier-protein] S-acetyltransferase;[Acyl-carrier-protein] S-malonyltransferase;3-oxoacyl-[acyl-carrier-protein] synthase;3-oxoacyl-[acyl-carrier-protein] reductase;3-hydroxyacyl-[acyl-carrier-protein] dehydratase;Enoyl-[acyl-carrier-protein] reductase;Oleoyl-[acyl-carrier-protein] hydrolase	yes	yes	2	0.0061362	52.247	4496500	4774900	0	4279200	0	2667600	10891000	0	0	0	5700700	6651700	1876	279	1991	27003;27004;27005;27006;27007;27008;27009	29354;29355	29355	2
NEVSLNPLPLATEEGNPLLK	0	2147.15	P51912	P51912	515	534	Slc1a5	Neutral amino acid transporter B(0)	yes	yes	2	0.0010151	52.265	1289500	3464100	1393700	3980300	2511500	2415400	4596600	2263200	1169400	2739200	2440200	2631500	4960	397	5300	71782;71783;71784;71785;71786;71787;71788;71789;71790;71791;71792;71793	75929;75930	75930	2
AEELHYPQGEHR	0	1464.67	Q8BP92	Q8BP92	28	39	Rcn2	Reticulocalbin-2	yes	yes	2	0.010649	52.278	0	0	0	0	0	0	0	0	2034200	2746600	0	3377300	163	741	174	2174;2175;2176	2405;2406	2406	2
QATEFCVQR	0	1137.52	P54310	P54310	738	746	Lipe	Hormone-sensitive lipase	yes	yes	2	0.024373	52.482	3582000	6346300	2705500	4612400	3719500	0	10732000	4665200	4775600	0	5608500	8008500	5293	409	5654	76135;76136;76137;76138;76139;76140;76141;76142;76143;76144	79854;79855	79854	2
LAELHSDLK	0	1024.56	P55302	P55302	79	87	Lrpap1	Alpha-2-macroglobulin receptor-associated protein	yes	yes	2	0.032098	52.591	2331700	3230000	2666400	5417800	2900600	0	6654100	4928000	3979800	3545500	4039100	7077700	3816	413	4030	54771;54772;54773;54774;54775;54776;54777;54778;54779;54780;54781	58770;58771;58772	58772	2
EELMFFLWAPEQAPLK	0	1947.98	Q9R0P5	Q9R0P5	97	112	Dstn	Destrin	yes	yes	2	0.0040226	52.693	0	0	489660	1918500	816270	0	2425900	900370	0	981880	1329500	3298400	1539	1121	1640	22607;22608;22609;22610;22611;22612;22613;22614	25148;25149	25148	2
FFEDYGLFMR	0	1323.6	Q9CQN1	Q9CQN1	442	451	Trap1	Heat shock protein 75 kDa, mitochondrial	yes	yes	2	0.021403	52.716	1835400	3986800	1833200	0	3028200	0	0	0	1399200	0	0	0	2133	925	2258	30601;30602;30603;30604;30605	33177;33178	33178	2
DVYPEPPSR	0	1058.5	Q9DCS9	Q9DCS9	8	16	Ndufb10	NADH dehydrogenase [ubiquinone] 1 beta subcomplex subunit 10	yes	yes	2	0.03174	52.716	2726800	3397700	0	3277700	3167300	5297200	2699100	3222500	3334200	363260	3164800	4565400	1364	1055	1449	19914;19915;19916;19917;19918;19919;19920;19921;19922;19923;19924	21912;21913;21914;21915	21915	2
GQKIPIFSAAGLPHNEIAAQICR	1	2490.32	P62814	P62814	186	208	Atp6v1b2	V-type proton ATPase subunit B, brain isoform	yes	yes	4	0.00028117	52.72	2392900	0	0	4657900	3244400	3085000	3739000	8001600	1132800	3656700	3161200	0	2751	478	2911	39162;39163;39164;39165;39166;39167;39168;39169;39170	42139;42140	42140	2
LLDEWFTLDEVPK	0	1603.81	Q3TZZ7	Q3TZZ7	408	420	Esyt2	Extended synaptotagmin-2	yes	yes	2	0.0059691	52.79	0	3350800	0	0	0	0	0	0	0	0	1821400	3163700	4239	588	4485	61399;61400;61401	65252;65253	65253	2
GVPLVYEAFNWR	0	1449.74	Q8BH04	Q8BH04	458	469	Pck2	Phosphoenolpyruvate carboxykinase [GTP], mitochondrial	yes	yes	2	0.010451	52.79	905840	2405000	0	0	1456900	2032500	4808400	0	0	0	0	0	2882	718	3050	40985;40986;40987;40988;40989	44123;44124	44123	2
VWNLANCK	0	1003.49	P68040	P68040	176	183	Gnb2l1	Guanine nucleotide-binding protein subunit beta-2-like 1;Guanine nucleotide-binding protein subunit beta-2-like 1, N-terminally processed	yes	yes	2	0.023614	53.163	0	0	0	0	0	0	2109700	0	0	0	0	1469900	7523	514	8019	108696;108697	115276;115277	115276	2
FANPFPAAVR	0	1088.58	Q99MN9	Q99MN9	492	501	Pccb	Propionyl-CoA carboxylase beta chain, mitochondrial	yes	yes	2	0.015982	53.166	4542200	7366000	3990000	5865100	5891000	3669000	9232500	4827400	4608500	3920700	5805300	7938500	2057	887	2180	29426;29427;29428;29429;29430;29431;29432;29433;29434;29435;29436;29437	31987;31988;31989;31990;31991;31992;31993;31994;31995	31991	2
FVVDLSDQVAPTDIEEGMR	0	2120.01	P46471	P46471	121	139	Psmc2	26S protease regulatory subunit 7	yes	yes	2	0.0031995	53.252	0	3212400	0	0	1362600	0	4076600	0	0	1622200	1505900	3222400	2366	362	2504	33696;33697;33698;33699;33700;33701	36322;36323	36323	2
LGFAGVVQEISFGTTK	0	1652.88	P80316	P80316	353	368	Cct5	T-complex protein 1 subunit epsilon	yes	yes	2	0.00039473	53.252	0	2493500	1015900	1441600	1352600	0	3497700	1228900	0	904130	1998100	3290500	4086	530	4319	59235;59236;59237;59238;59239;59240;59241;59242;59243	63093;63094	63094	2
QVCQLPGLFCYAQHIASIDGR	0	2432.17	Q791V5	Q791V5	47	67	Mtch2	Mitochondrial carrier homolog 2	yes	yes	3	0.00022297	53.585	0	2213300	1316600	0	1776800	0	6914000	0	0	0	2435500	4156200	5514	692	5885	79325;79326;79327;79328;79329;79330	83165;83166	83166	2
LGPLLDVLADSR	0	1267.71	Q80UM7	Q80UM7	706	717	Mogs	Mannosyl-oligosaccharide glucosidase	yes	yes	2	0.010104	53.683	541160	1794200	560230	0	0	0	2335000	0	374450	0	1618400	1862200	4122	699	4358	59697;59698;59699;59700;59701;59702;59703	63491;63492	63491	2
YEWDVAEAR	0	1137.51	P58252	P58252	639	647	Eef2	Elongation factor 2	yes	yes	2	0.022529	53.775	0	3262600	2082800	1851400	0	2420600	4094900	1638300	1135700	0	3363100	5697000	7709	430	8213	110876;110877;110878;110879;110880;110881;110882;110883;110884	117578;117579	117578	2
LQDSLFSSDSGFSNYR	0	1821.82	Q9Z2A7	Q9Z2A7	80	95	Dgat1	Diacylglycerol O-acyltransferase 1	yes	yes	2	0.0016133	53.967	2249600	3889500	0	3250300	2822800	0	7218500	3036000	2193200	2155900	2671300	4423300	4442	1166	4702	63999;64000;64001;64002;64003;64004;64005;64006;64007;64008	68074;68075	68075	2
NSIAYLDEETGSLNK	0	1652.79	Q01149	Q01149	1280	1294	Col1a2	Collagen alpha-2(I) chain	yes	yes	2	0.0010727	54.023	3836300	5724200	3755700	7052500	5678400	7422800	10619000	8657500	4877300	5949200	7446400	7980000	5158	556	5512	74333;74334;74335;74336;74337;74338;74339;74340;74341;74342;74343;74344	77980;77981	77981	2
ELLKPNASVALHK	1	1418.82	P54775	P54775	122	134	Psmc4	26S protease regulatory subunit 6B	yes	yes	2	0.028897	54.094	1870400	3757600	1636800	3359800	2186500	3938600	5163200	3788600	2127100	2513200	2842100	5226200	1765	411	1876	25524;25525;25526;25527;25528;25529;25530;25531;25532;25533;25534;25535	27874;27875	27875	2
ECADLWPR	0	1045.47	P62830	P62830	124	131	Rpl23	60S ribosomal protein L23	yes	yes	2	0.022522	54.205	0	1960300	0	0	0	0	7157100	3418200	0	0	0	4024300	1455	481	1549	21235;21236;21237;21238	23244;23245	23245	2
QVSDLISVLR	0	1128.65	Q61656	Q61656	452	461	Ddx5	Probable ATP-dependent RNA helicase DDX5	yes	yes	2	0.025424	54.416	2408700	4069900	1522800	2966800	3295900	3142600	4625900	3400900	2090100	2710000	3427300	5179000	5538	640	5910	79612;79613;79614;79615;79616;79617;79618;79619;79620;79621;79622;79623	83427;83428	83428	2
GCTATLGNFAK	0	1138.54	P25444	P25444	228	238	Rps2	40S ribosomal protein S2	yes	yes	2	0.016103	54.416	5353100	8112800	4165400	0	0	0	13688000	1294200	0	0	8827000	0	2443	299	2584	34607;34608;34609;34610;34611;34612	37370;37371	37371	2
VVAFSPVTELK	0	1188.68	P12382	P12382	716	726	Pfkl	ATP-dependent 6-phosphofructokinase, liver type	yes	yes	2	0.016103	54.416	3540500	8453500	5152200	4763400	5307500	4029900	11311000	4711700	4364900	5062800	5383900	11806000	7459	246	7950	107719;107720;107721;107722;107723;107724;107725;107726;107727;107728;107729;107730	114347;114348	114347	2
DGSLEVTGQLGDVMK	0	1547.75	Q8CGK3	Q8CGK3	786	800	Lonp1	Lon protease homolog, mitochondrial	yes	yes	2	0.0039063	54.471	4006900	7413700	2294100	0	4567000	0	0	4248000	1280900	5565400	5346000	8548500	1032	764	1095	15083;15084;15085;15086;15087;15088;15089;15090;15091	16216;16217	16217	2
ACGDSTLTQITAGLDPVGR	0	1930.94	P62880	P62880	24	42	Gnb2	Guanine nucleotide-binding protein G(I)/G(S)/G(T) subunit beta-2	yes	yes	2	0.0010337	54.524	1349400	2486200	1118800	0	1456600	0	2957900	0	949000	0	2485200	0	100	488	104	1330;1331;1332;1333;1334;1335;1336	1507;1508	1508	2
FSPNSSNPIIVSCGWDK	0	1906.89	P68040	P68040	156	172	Gnb2l1	Guanine nucleotide-binding protein subunit beta-2-like 1;Guanine nucleotide-binding protein subunit beta-2-like 1, N-terminally processed	yes	yes	2	0.0010003	54.524	0	0	0	0	5490000	0	10129000	4378300	0	0	6111500	12589000	2313	514	2447	32954;32955;32956;32957;32958	35527;35528	35528	2
VLCELADLQDK	0	1302.65	P11983	P11983	74	84	Tcp1	T-complex protein 1 subunit alpha	yes	yes	2	0.015976	54.608	2462000	0	2737200	0	0	0	8420700	0	2058200	0	0	4833300	7159	244	7633	103642;103643;103644;103645;103646	110011;110012	110011	2
LLAMLTTYVTK	0	1252.71	Q8WUR0	Q8WUR0	121	131		Protein C19orf12 homolog	yes	yes	2	0.011994	54.608	1633500	4927500	0	3033800	3805200	2473300	3062700	1866100	0	1852100	3317200	3642700	4230	818	4476	61318;61319;61320;61321;61322;61323;61324;61325;61326;61327	65183;65184	65183	2
FNITPEIK	0	960.528	P47934	P47934	383	390	Crat	Carnitine O-acetyltransferase	yes	yes	2	0.022095	54.611	7072400	11284000	5918500	8076900	7735900	4994600	15559000	8324700	7472300	8457300	10216000	13175000	2258	368	2390	32313;32314;32315;32316;32317;32318;32319;32320;32321;32322;32323;32324	35008;35009	35009	2
SYIITGGLGGFGLELAR	0	1722.93	P19096	P19096	1879	1895	Fasn	Fatty acid synthase;[Acyl-carrier-protein] S-acetyltransferase;[Acyl-carrier-protein] S-malonyltransferase;3-oxoacyl-[acyl-carrier-protein] synthase;3-oxoacyl-[acyl-carrier-protein] reductase;3-hydroxyacyl-[acyl-carrier-protein] dehydratase;Enoyl-[acyl-carrier-protein] reductase;Oleoyl-[acyl-carrier-protein] hydrolase	yes	yes	2	0.00098288	54.7	0	1181900	296720	0	0	0	1758600	0	0	343280	0	0	6325	279	6746	91291;91292;91293;91294	96033;96034	96034	2
QMQVLHPAARMLVELSK	1	1950.05	P80315	P80315	80	96	Cct4	T-complex protein 1 subunit delta	yes	yes	2	0.0017522	54.7	6330100	6599100	12830000	16500000	0	12908000	0	0	9334200	0	0	28059000	5448	529	5816	78269;78270;78271;78272;78273;78274;78275	82097;82098	82098	2
ATAVMPDGQFK	0	1163.56	P35700	P35700	17	27	Prdx1	Peroxiredoxin-1	yes	yes	2	0.015673	55.064	2221900	5762700	0	4416900	3046000	5382600	8486400	3615600	2839500	2998500	4539500	6501900	627	334	669	8662;8663;8664;8665;8666;8667;8668;8669;8670;8671;8672	9135;9136	9136	2
KGADIMYTGTLDCWR	1	1785.82	P48962	P48962	245	259	Slc25a4	ADP/ATP translocase 1	yes	yes	3	0.00017717	55.186	0	3231900	1166000	0	0	0	0	0	0	0	0	0	3684	376	3890	52488;52489;52490	56514;56515	56515	2
ESTESSNTTIEDEDVK	0	1782.76	Q6PHZ2	Q6PHZ2	329	344	Camk2d	Calcium/calmodulin-dependent protein kinase type II subunit delta	yes	yes	2	0.00032661	55.261	1871300	3029000	0	2492300	0	0	4056900	0	0	0	0	4540200	1909	676	2024	27360;27361;27362;27363;27364	29675;29676	29676	2
FTYSVLVDGCSK	0	1374.65	Q01149	Q01149	1314	1325	Col1a2	Collagen alpha-2(I) chain	yes	yes	2	0.0094712	55.314	0	0	0	0	3017800	0	0	0	0	0	0	0	2343	556	2478	33425;33426	36080;36081	36081	2
SSVSGVVATVFGATGFLGR	0	1810.96	Q9DC69	Q9DC69	49	67	Ndufa9	NADH dehydrogenase [ubiquinone] 1 alpha subcomplex subunit 9, mitochondrial	yes	yes	2;3	0.00094844	55.314	6664700	0	1571100	1296800	0	0	0	0	0	0	0	0	6227	1047	6640	89906;89907;89908;89909	94507;94508	94507	2
DSLSDEVVR	0	1018.49	Q2TPA8	Q2TPA8	391	399	Hsdl2	Hydroxysteroid dehydrogenase-like protein 2	yes	yes	2	0.02415	55.37	2795900	4126900	2492800	0	0	0	7176700	2193900	3231600	2100000	3324700	3623300	1274	578	1356	18813;18814;18815;18816;18817;18818;18819;18820;18821	20740;20741;20742	20742	2
SFIPVER	0	846.46	Q9QYR9;O55137	Q9QYR9	346	352	Acot2;Acot1	Acyl-coenzyme A thioesterase 2, mitochondrial;Acyl-coenzyme A thioesterase 1	no	no	2	0.06443	55.504	2750900	5089100	4291300	4234600	3398400	2045000	3623700	3493500	0	3464700	3991200	0	5920	1108;159	6312	85473;85474;85475;85476;85477;85478;85479;85480;85481;85482	89138;89139	89138	2
MLVSGAGDIK	0	989.522	P80317;Q61390	P80317	46	55	Cct6a;Cct6b	T-complex protein 1 subunit zeta;T-complex protein 1 subunit zeta-2	yes	no	2	0.023404	55.531	0	2937700	0	0	1438200	1546900	2361300	2015400	0	1562800	2121100	2874300	4845	531	5158	69832;69833;69834;69835;69836;69837;69838;69839	73772;73773	73773	2
VAMQDATAQMAMLQFISSGLPK	0	2337.15	Q99KI0	Q99KI0	96	117	Aco2	Aconitate hydratase, mitochondrial	yes	yes	3	0.00016026	55.844	0	0	1212100	3522800	0	0	339750000	5291600	669770	0	5049300	6118100	6876	870	7334;7335	99524;99525;99526;99527;99528;99529;99530;99531	105351;105352	105351	2
TQVELLEPPTPELK	0	1592.87	Q9Z1E4	Q9Z1E4	75	88	Gys1	Glycogen [starch] synthase, muscle	yes	yes	2	0.0020679	56.122	0	1890600	0	0	0	0	3983900	0	0	1751200	0	0	6699	1158	7136	96493;96494;96495	101908;101909	101908	2
VFCIGPVFR	0	1093.57	Q922B2	Q922B2	265	273	Dars	Aspartate--tRNA ligase, cytoplasmic	yes	yes	2	0.01918	56.122	753450	1781500	733160	0	1021700	1488000	3031800	0	227780	0	1170100	2202900	7022	852	7488	101659;101660;101661;101662;101663;101664;101665;101666;101667	107894;107895	107895	2
SFAVGMFK	0	885.442	P50544	P50544	73	80	Acadvl	Very long-chain specific acyl-CoA dehydrogenase, mitochondrial	yes	yes	2	0.020512	56.122	2863600	5149200	1756600	2924200	2895700	0	4507500	3311500	3519700	3934300	3302000	3971700	5911	388	6303	85358;85359;85360;85361;85362;85363;85364;85365;85366;85367;85368	89046;89047	89047	2
VDILDPALLR	0	1123.66	O88685	O88685	338	347	Psmc3	26S protease regulatory subunit 6A	yes	yes	2	0.022085	56.258	950450	2364000	1702900	1450300	1391400	1414200	3023500	1750800	1456200	1211000	1724600	2832900	6946	179	7409	100577;100578;100579;100580;100581;100582;100583;100584;100585;100586;100587;100588	106667;106668	106668	2
IETIEVMEDR	0	1233.59	Q8BG05	Q8BG05	152	161	Hnrnpa3	Heterogeneous nuclear ribonucleoprotein A3	yes	yes	2	0.016581	56.258	4485300	7775500	3944100	7051600	6998700	5187400	0	0	2513200	2887700	4724800	0	3185	711	3364	45568;45569;45570;45571;45572;45573;45574;45575;45576	49260;49261	49261	2
MEALILEPSLYTVK	0	1605.87	P61924	P61924	1	14	Copz1	Coatomer subunit zeta-1	yes	yes	2	0.0023506	56.359	429470	649990	472180	0	852700	0	1907600	0	0	0	836560	718630	4774	451	5062	68735;68736;68737;68738;68739;68740;68741;68742	72869;72870	72870	2
YTELQNLGETDEEK	0	1667.75	Q8VE22	Q8VE22	103	116	Mrps23	28S ribosomal protein S23, mitochondrial	yes	yes	2	0.0020264	56.359	0	0	1286900	2743400	0	0	0	2348100	0	0	0	2635900	7857	810	8367	112801;112802;112803;112804	119546;119547	119546	2
IIQTPGLWESENQNK	0	1755.88	P35293	P35293	169	183	Rab18	Ras-related protein Rab-18	yes	yes	2	0.0015166	56.359	1771900	3192900	0	0	0	0	4002400	0	2381300	0	2036500	3880300	3289	329	3469	46946;46947;46948;46949;46950;46951	50654;50655	50655	2
NQGYYDYVKPR	1	1401.67	Q60597	Q60597	962	972	Ogdh	2-oxoglutarate dehydrogenase, mitochondrial	yes	yes	3	0.017224	56.359	6042500	7818700	3591800	0	0	636590	9130900	0	3913100	2045500	5972100	8390500	5134	608	5486	73987;73988;73989;73990;73991;73992;73993;73994;73995	77690;77691	77691	2
EQIVPKPEEEVAQK	1	1622.85	Q9CPR4	Q9CPR4	154	167	Rpl17	60S ribosomal protein L17	yes	yes	2	0.018769	56.404	2109200	3171600	1239900	4348800	2915200	4091000	4290100	3385900	2258100	3131100	3112100	4904700	1860	900	1975	26814;26815;26816;26817;26818;26819;26820;26821;26822;26823;26824;26825	29210;29211	29210	2
VDSLLESLEK	0	1131.6	Q9Z204	Q9Z204	208	217	Hnrnpc	Heterogeneous nuclear ribonucleoproteins C1/C2	yes	yes	2	0.02177	56.432	4603100	5474100	3305200	6235800	5917300	6167900	6276300	0	3270700	5121500	7650200	7118600	6961	1164	7424	100808;100809;100810;100811;100812;100813;100814;100815;100816;100817;100818	106944;106945	106944	2
EGVHGGLINK	0	1022.55	P62962	P62962	117	126	Pfn1	Profilin-1	yes	yes	2	0.021561	56.547	0	0	0	0	0	1286900	2020200	800930	934630	0	1935200	0	1627	496	1732	23722;23723;23724;23725;23726	26284;26285	26284	2
SMAEDTVDAAVK	0	1235.57	Q64521	Q64521	442	453	Gpd2	Glycerol-3-phosphate dehydrogenase, mitochondrial	yes	yes	2	0.0089926	56.548	3023700	3417400	0	3347300	2417300	0	1891100	2477500	3724400	2757600	3322100	3752800	6127	665	6536	88383;88384;88385;88386;88387;88388;88389;88390;88391;88392	92494;92495;92496	92496	2
DEETGLCLLPLK	0	1386.71	E9Q557	E9Q557	2448	2459	Dsp	Desmoplakin	yes	yes	2	0.0089866	56.563	0	0	1470300	0	735670	3841400	0	1633400	931320	616580	3568700	0	934	116	993	13790;13791;13792;13793;13794;13795;13796	15041;15042;15043	15041	2
YHYVGTFLDGQK	0	1426.69	Q9Z247	Q9Z247	59	70	Fkbp9	Peptidyl-prolyl cis-trans isomerase FKBP9	yes	yes	2	0.0089866	56.563	3283600	5527600	2296300	5568700	3808500	3427800	7002500	6703900	3033400	4451600	5008900	7188000	7750	1165	8255	111340;111341;111342;111343;111344;111345;111346;111347;111348;111349;111350;111351	118021;118022	118022	2
RMGPGAASGGERPNLK	2	1596.82	Q9D1G1	Q9D1G1	172	187	Rab1b	Ras-related protein Rab-1B	yes	yes	3	0.00038991	56.599	1337100	5341600	1057600	3299800	4168800	0	0	1972500	0	1754300	3806500	2489700	5686	990	6066	82119;82120;82121;82122;82123;82124;82125;82126;82127	85782;85783	85782	2
LRPEDITQIQPQQLLLK	1	2032.17	P09055	P09055	106	122	Itgb1	Integrin beta-1	yes	yes	3	2.9723e-06	56.851	466470	0	0	0	0	0	10669000	6617100	966940	0	0	0	4507	220	4770	64833;64834;64835;64836	68643;68644	68643	2
LGADVTAVEFLGHVGGIGIDMEISK	0	2527.3	O08749	O08749	235	259	Dld	Dihydrolipoyl dehydrogenase, mitochondrial	yes	yes	3	3.6943e-06	57.147	646390	0	1217300	10525000	0	0	7376800	3022900	0	2877600	3504800	5026500	4065	122	4294	58342;58343;58344;58345;58346;58347;58348;58349	61954;61955	61954	2
ELDENGDGEVDFK	0	1465.62	P56565	P56565	61	73	S100a1	Protein S100-A1	yes	yes	2	0.0046273	57.149	3482900	4513000	3076300	3733300	3860700	0	0	5192100	2851400	4360300	5764500	5735300	1707	423	1815	24831;24832;24833;24834;24835;24836;24837;24838;24839;24840	27271;27272;27273	27272	2
DQAVMISGESGAGK	0	1348.63	Q9WTI7	Q9WTI7	133	146	Myo1c	Unconventional myosin-Ic	yes	yes	2	0.0018834	57.175	1727800	4601800	0	0	1643000	0	5483600	0	0	2660100	2042200	4303000	1222	1128	1304	18057;18058;18059;18060;18061;18062;18063	19855;19856	19856	2
ELEDLLSPLEESVK	0	1599.82	Q63850	Q63850	406	419	Nup62	Nuclear pore glycoprotein p62	yes	yes	2	0.0061082	57.348	0	0	0	3608000	0	0	0	0	911930	0	0	0	1719	657	1827	24973;24974;24975	27405;27406	27405	2
ILDISNVDLAMGK	0	1387.74	O35857	O35857	369	381	Timm44	Mitochondrial import inner membrane translocase subunit TIM44	yes	yes	2	0.0045658	57.348	1270500	0	0	0	1694000	2552000	4660500	2283300	957290	2416400	1984100	4892900	3316	148	3500	47383;47384;47385;47386;47387;47388;47389;47390;47391	51049;51050	51049	2
EQQEAIEHIDEVQNEIDR	0	2194.01	Q9EQU5	Q9EQU5	39	56	Set	Protein SET	yes	yes	3	3.5776e-05	57.366	3342400	5746000	2303200	6783200	7270000	0	0	0	3268000	7414300	12533000	15073000	1870	1068	1985	26933;26934;26935;26936;26937;26938;26939;26940;26941	29302;29303	29303	2
ALDTMNFDVIK	0	1265.63	P29341	P29341	68	78	Pabpc1	Polyadenylate-binding protein 1	yes	yes	2	0.013991	57.598	0	0	0	0	0	0	0	0	2420700	0	0	0	368	314	389	5174;5175	5680;5681	5681	2
DRTFPTPIAKPPVFTGK	2	1871.03	P53395	P53395	234	250	Dbt	Lipoamide acyltransferase component of branched-chain alpha-keto acid dehydrogenase complex, mitochondrial	yes	yes	3	0.0050943	57.936	6164000	12887000	3836700	5351600	8417800	0	4618200	0	6400000	4907100	7839400	12330000	1250	404	1332	18408;18409;18410;18411;18412;18413;18414;18415;18416;18417	20271;20272	20272	2
DFENGIGK	0	878.413	P52825	P52825	86	93	Cpt2	Carnitine O-palmitoyltransferase 2, mitochondrial	yes	yes	2	0.018367	58.167	2155000	2352000	0	2003700	0	622580	0	0	2438400	0	2576900	695070	962	402	1022	14153;14154;14155;14156;14157;14158;14159	15348;15349	15349	2
ANGNLVYFEYIMSK	0	1647.8	Q60715	Q60715	241	254	P4ha1	Prolyl 4-hydroxylase subunit alpha-1	yes	yes	2	0.0017085	58.172	3988600	3502600	0	3215700	0	0	5028000	6437600	0	3705200	0	5310300	485	613	521	6868;6869;6870;6871;6872;6873;6874	7337;7338	7337	2
KVEAQLQELQVK	1	1411.8	Q8VDD5	Q8VDD5	1249	1260	Myh9	Myosin-9	yes	yes	2	0.013645	58.172	2348500	2489800	0	6324900	1983600	6113500	7566400	3024000	0	3634600	3337300	4926700	3782	807	3994	54080;54081;54082;54083;54084;54085;54086;54087;54088;54089	57978;57979	57978	2
LVAGEMGQNEPDQGGQR	0	1784.81	O08756	O08756	131	147	Hsd17b10	3-hydroxyacyl-CoA dehydrogenase type-2	yes	yes	2	0.00062833	58.274	2131000	3880900	1264400	2397200	1610300	970120	6973800	2712600	2489800	1991200	3359500	4180200	4637	123	4906	66422;66423;66424;66425;66426;66427;66428;66429;66430;66431;66432;66433	70270;70271	70271	2
GDVVIVLTGWRPGSGFTNTMR	1	2262.16	P52480	P52480	506	526	Pkm	Pyruvate kinase PKM	yes	yes	3	0.00043723	58.49	0	5925000	0	0	0	0	6580600	0	0	0	4400100	6292400	2463	399	2604	34860;34861;34862;34863	37664;37665	37664	2
SEIDLLNIR	0	1071.59	P14824	P14824	630	638	Anxa6	Annexin A6	yes	yes	2	0.01565	58.596	5618300	10837000	10312000	0	7664200	5117000	13262000	9024000	8435700	9191900	0	22223000	5875	262	6265	84888;84889;84890;84891;84892;84893;84894;84895;84896;84897	88582;88583;88584	88582	2
ELEEWYAR	0	1094.5	O08585	O08585	141	148	Clta	Clathrin light chain A	yes	yes	2	0.017909	58.604	0	5566000	4061500	0	5978400	0	0	0	0	0	0	2646500	1722	121	1830	25008;25009;25010;25011	27458;27459	27459	2
TALAEAELEYNPEHVSR	0	1927.93	Q8BIJ6	Q8BIJ6	251	267	Iars2	Isoleucine--tRNA ligase, mitochondrial	yes	yes	2	0.00058864	58.674	0	2339400	976800	0	1228300	0	3204100	0	0	0	1684100	2768300	6356	726	6779	91702;91703;91704;91705;91706;91707	96484;96485	96485	2
ALVEDIISLEEVDEDMK	0	1946.94	Q9D6S7	Q9D6S7	77	93	Mrrf	Ribosome-recycling factor, mitochondrial	yes	yes	2	0.00058864	58.674	0	0	0	2972700	1205700	0	3076400	1727400	0	1193400	1678100	2558900	445	1010	474	6312;6313;6314;6315;6316;6317;6318	6849;6850	6850	2
AFCAPPAYLTHQQK	0	1630.79	Q9CQJ8	Q9CQJ8	2	15	Ndufb9	NADH dehydrogenase [ubiquinone] 1 beta subcomplex subunit 9	yes	yes	2	0.0003374	58.676	3400900	0	2481000	0	3970000	0	7512100	5044800	3182000	2697500	0	6410000	208	923	220	2731;2732;2733;2734;2735;2736;2737;2738	3054;3055	3055	2
TSVGDGYWDLR	0	1267.58	Q9Z2A7	Q9Z2A7	66	76	Dgat1	Diacylglycerol O-acyltransferase 1	yes	yes	2	0.0084553	58.699	1126000	6501700	0	3725600	6257500	3178400	7708300	3178700	4948300	3892500	4757300	7240200	6747	1166	7187	97243;97244;97245;97246;97247;97248;97249;97250;97251;97252;97253;97254	102598;102599;102600;102601	102601	2
CPEALFQPSFLGMESCGIHETTFNSIMK	0	3230.45	P60710;P63260	P60710	257	284	Actb;Actg1	Actin, cytoplasmic 1;Actin, cytoplasmic 1, N-terminally processed;Actin, cytoplasmic 2;Actin, cytoplasmic 2, N-terminally processed	no	no	3	3.1255e-09	58.722	0	0	0	0	0	0	23317000	0	0	0	0	0	819	438;506	873	11638	12077;12078	12078	2
LTIAEER	0	830.45	P62702	P62702	246	252	Rps4x	40S ribosomal protein S4, X isoform	yes	yes	2	0.06074	58.917	0	0	0	4363100	0	0	0	3693100	0	0	0	5000800	4606	472	4874	66092;66093;66094	69917;69918	69918	2
EVEEDEYK	0	1039.43	P08113	P08113	349	356	Hsp90b1	Endoplasmin	yes	yes	2	0.017581	58.917	632120	2101000	625300	3119000	1156700	1184400	2234000	1883100	1956700	0	1131300	3717100	1967	214	2085	28120;28121;28122;28123;28124;28125;28126;28127;28128;28129;28130	30558;30559	30559	2
QLTSENLQSK	0	1146.59	Q921G7	Q921G7	416	425	Etfdh	Electron transfer flavoprotein-ubiquinone oxidoreductase, mitochondrial	yes	yes	2	0.016479	59.35	1819800	4040800	1726600	0	0	0	5071400	0	0	0	3711700	0	5444	847	5812	78242;78243;78244;78245;78246	82060;82061	82061	2
QIFLGGVDKR	1	1131.64	P51881	P51881	97	106	Slc25a5	ADP/ATP translocase 2;ADP/ATP translocase 2, N-terminally processed	yes	yes	2	0.026889	59.35	3277100	6314200	0	5593500	2956400	0	16276000	3932900	3124000	871880	5804100	6420600	5392	396	5758	77575;77576;77577;77578;77579;77580;77581;77582;77583;77584	81540;81541;81542	81540	2
SSPVIIDASTAIDAPSNLR	0	1926.01	P11276	P11276	1982	2000	Fn1	Fibronectin;Anastellin	yes	yes	2	0.0020976	59.607	2962200	3240400	2366200	0	2376300	0	0	3593300	0	2539600	4620300	4539600	6216	240	6628	89780;89781;89782;89783;89784;89785;89786;89787	94389;94390	94389	2
ACGANLPENFSISQIFSQAMAAR	0	2482.17	P34914	P34914	77	99	Ephx2	Bifunctional epoxide hydrolase 2;Cytosolic epoxide hydrolase 2;Lipid-phosphate phosphatase	yes	yes	3	1.4222e-14	60.032	0	3172200	1013900	1566400	0	0	8151100	0	0	0	0	0	99	326	103	1326;1327;1328;1329	1505;1506	1506	2
AQVAQPGGDTIFGK	0	1387.71	P70349	P70349	8	21	Hint1	Histidine triad nucleotide-binding protein 1	yes	yes	2	0.0016794	60.255	11370000	17728000	0	18084000	14270000	17062000	23396000	16800000	9751000	0	17790000	24691000	563	522	601	7836;7837;7838;7839;7840;7841;7842;7843;7844;7845;7846;7847	8407;8408;8409;8410;8411	8409	2
RQLEEAEEEATR	1	1459.69	Q61879	Q61879	1884	1895	Myh10	Myosin-10	yes	yes	3	0.0013036	60.345	2045100	4150800	1855500	1199600	2901400	0	3520700	3984900	4101600	3777400	4611800	5716000	5714	646	6094	82599;82600;82601;82602;82603;82604;82605;82606;82607;82608;82609;82610;82611;82612	86341;86342;86343;86344;86345;86346;86347;86348;86349;86350	86347	2
ISATSIFFESMPYK	0	1619.79	P50431	P50431	154	167	Shmt1	Serine hydroxymethyltransferase, cytosolic	yes	yes	2	0.0013118	60.434	0	0	0	1587900	522320	0	4546400	0	0	0	1747100	0	3492	384	3693	49995;49996;49997;49998;49999	54036;54037	54037	2
GDLPLNINIQEPR	0	1477.79	Q91V61	Q91V61	2	14	Sfxn3	Sideroflexin-3	yes	yes	2	0.00086579	60.434	1954500	3455500	1986200	0	3121000	0	3838700	1786700	0	0	3198300	4803600	2452	822	2593	34696;34697;34698;34699;34700;34701;34702;34703	37498;37499;37500;37501;37502;37503;37504	37500	2
LYSVSYLLK	0	1084.62	Q8BTM8	Q8BTM8	2613	2621	Flna	Filamin-A	yes	yes	2	0.013024	60.436	1871400	2331500	1559100	1876900	1957700	0	0	0	1541500	2734200	3184700	3907900	4746	745	5021	68318;68319;68320;68321;68322;68323;68324;68325;68326	72532;72533	72533	2
RLDCNFDIK	1	1179.57	O54965	O54965	99	107	Rnf13	E3 ubiquitin-protein ligase RNF13	yes	yes	2	0.021251	60.436	0	0	2568100	4768100	0	3846200	4621200	4016900	0	0	2355500	3882300	5667	156	6047	81910;81911;81912;81913;81914;81915;81916	85627;85628	85628	2
AVLYVPGNDEK	0	1203.61	Q8R4N0	Q8R4N0	45	55	Clybl	Citrate lyase subunit beta-like protein, mitochondrial	yes	yes	2	0.012107	60.436	3815500	5902900	1983500	4760400	3943100	0	0	0	3844800	0	0	7026500	704	802	750	9905;9906;9907;9908;9909;9910;9911	10350;10351	10351	2
GLEDSYEGR	0	1024.45	Q3TCN2	Q3TCN2	196	204	Plbd2	Putative phospholipase B-like 2;Putative phospholipase B-like 2 28 kDa form;Putative phospholipase B-like 2 40 kDa form;Putative phospholipase B-like 2 15 kDa form	yes	yes	2	0.013024	60.436	0	6076300	3982100	4356600	2195800	3723400	6366000	1897300	2618500	2705900	2858800	0	2651	582	2803	37591;37592;37593;37594;37595;37596;37597;37598;37599;37600;37601;37602;37603	40501;40502;40503;40504	40502	2
ELEQIFCQFDSK	0	1542.7	Q60597	Q60597	325	336	Ogdh	2-oxoglutarate dehydrogenase, mitochondrial	yes	yes	2	0.014095	60.518	1877500	4128000	1808200	4566300	1885400	3644200	8068000	2689000	1438800	2200100	3346500	6098900	1728	608	1836	25053;25054;25055;25056;25057;25058;25059;25060;25061;25062;25063;25064	27470;27471	27471	2
LPLQLDDAIRPEVEGEEDGR	1	2250.11	Q922B2	Q922B2	152	171	Dars	Aspartate--tRNA ligase, cytoplasmic	yes	yes	3	0.00032512	60.528	2165400	5586400	2134800	4256900	3516600	3603200	8364600	2452400	2383000	2924200	4021000	7307900	4420	852	4679	63727;63728;63729;63730;63731;63732;63733;63734;63735;63736;63737;63738	67815;67816	67815	2
SAIVHLINYQDDAELATR	0	2028.03	Q02257	Q02257	125	142	Jup	Junction plakoglobin	yes	yes	3	4.3684e-07	60.564	0	0	1520800	0	2066600	9943100	0	0	0	0	0	3460100	5805	561	6189	83898;83899;83900;83901	87470;87471	87470	2
LFVQDLATR	0	1061.59	Q61768	Q61768	802	810	Kif5b	Kinesin-1 heavy chain	yes	yes	2	0.011749	60.59	0	0	0	0	1568000	0	0	0	0	0	2232000	2502800	4058	645	4287	58259;58260;58261;58262	61872;61873	61872	2
DLMPHDLAR	0	1066.52	Q99JY0	Q99JY0	74	82	Hadhb	Trifunctional enzyme subunit beta, mitochondrial;3-ketoacyl-CoA thiolase	yes	yes	2	0.012805	60.59	0	3405200	0	0	0	0	0	0	0	0	0	2981100	1156	865	1226	17055;17056	18626;18627	18626	2
EELTLEGIR	0	1058.56	P60843	P60843	239	247	Eif4a1	Eukaryotic initiation factor 4A-I	yes	yes	2	0.0099671	60.59	1023700	3055700	1843500	0	1837000	1215000	0	1937200	1262700	0	2380700	3366100	1543	440	1644	22658;22659;22660;22661;22662;22663;22664;22665;22666;22667	25183;25184;25185	25183	2
GLVGEIIKR	1	983.613	Q01768;P15532	Q01768	19	27	Nme2;Nme1	Nucleoside diphosphate kinase B;Nucleoside diphosphate kinase A	yes	no	2	0.020498	60.76	1886600	5717700	8315000	4979100	4408800	0	0	0	2573400	3038200	5368100	7521700	2698	557	2851	38198;38199;38200;38201;38202;38203;38204;38205;38206	41075;41076	41076	2
DDYYQILGVPR	0	1337.66	Q99M87	Q99M87	92	102	Dnaja3	DnaJ homolog subfamily A member 3, mitochondrial	yes	yes	2	0.010452	60.91	0	0	1648700	0	0	0	1949200	0	0	1414200	0	2512700	922	886	981	13672;13673;13674;13675	14940;14941;14942;14943	14941	2
TIAQDYGVLK	0	1106.6	P35700	P35700	111	120	Prdx1	Peroxiredoxin-1	yes	yes	2	0.013649	60.91	3726800	7669300	3458200	6213200	4406900	5573400	8588600	4477000	2845400	3790800	7077800	7741100	6520	334	6948	94114;94115;94116;94117;94118;94119;94120;94121;94122;94123;94124;94125	99139;99140;99141	99140	2
AITIAGIPQSIIECVK	0	1711.95	Q61990	Q61990	145	160	Pcbp2	Poly(rC)-binding protein 2	yes	yes	2	0.00012417	61.233	0	0	2656400	0	3734300	2261800	7858900	0	0	0	0	5817500	332	649	353	4668;4669;4670;4671;4672	5181;5182	5182	2
SDSRDPASDQMK	1	1335.57	P24270	P24270	2	13	Cat	Catalase	yes	yes	2	0.0027438	61.353	0	0	983650	0	2507400	0	0	0	5364900	5562500	0	0	5852	295	6242	84607;84608;84609;84610	88288;88289	88288	2
ALVAYYQK	0	954.517	P14131	P14131	91	98	Rps16	40S ribosomal protein S16	yes	yes	2	0.014879	61.494	4798000	5446600	3544200	4024200	4005300	5542200	7514900	6997900	5499300	0	6319200	10400000	443	255	472	6294;6295;6296;6297;6298;6299;6300;6301;6302;6303;6304	6834;6835	6835	2
LALIGQSLFGQEVYSQLLK	0	2106.17	Q8K009	Q8K009	25	43	Aldh1l2	Mitochondrial 10-formyltetrahydrofolate dehydrogenase	yes	yes	2	0.00026502	61.641	0	8197200	2412700	0	2756500	4128700	4939600	0	0	3355400	4722200	5902000	3834	772	4050	55012;55013;55014;55015;55016;55017;55018;55019	58960;58961;58962	58960	2
ALLLQGTESLNR	0	1313.73	O88384	O88384	130	141	Vti1b	Vesicle transport through interaction with t-SNAREs homolog 1B	yes	yes	2	0.013057	61.65	0	966970	0	0	0	0	0	0	0	1862000	3207000	3381100	406	171	430	5659;5660;5661;5662;5663	6178;6179	6178	2
MGAGMGFGLER	0	1124.51	Q9D0E1	Q9D0E1	485	495	Hnrnpm	Heterogeneous nuclear ribonucleoprotein M	yes	yes	2	0.011215	61.78	0	6399400	0	0	3667800	0	4404200	2998200	4151800	4881900	4240200	0	4808	980	5109	69215;69216;69217;69218;69219;69220;69221	73298;73299	73299	2
KEPLETLK	1	956.554	Q922Q1;Q9CW42	Q922Q1	289	296	Marc2;Marc1	Mitochondrial amidoxime reducing component 2;Mitochondrial amidoxime-reducing component 1	yes	no	2	0.023477	61.962	1270300	2164600	978250	2406800	1468600	1181300	4611300	0	0	1928000	1990800	525530	3675	854	3881	52388;52389;52390;52391;52392;52393;52394;52395;52396;52397	56468;56469	56469	2
ACDEGHIIPK	0	1138.54	Q9JHI5	Q9JHI5	347	356	Ivd	Isovaleryl-CoA dehydrogenase, mitochondrial	yes	yes	2	0.011742	61.962	825690	4628600	0	3364900	0	0	7685800	0	6123600	3865200	3463800	4113600	97	1079	101	1307;1308;1309;1310;1311;1312;1313;1314;1315;1316;1317;1318	1494;1495;1496;1497;1498;1499;1500	1498	2
DLVEWLEK	0	1030.53	Q5SWU9	Q5SWU9	2268	2275	Acaca	Acetyl-CoA carboxylase 1;Biotin carboxylase	yes	yes	2	0.014349	61.999	0	866630	816080	942580	838060	0	1344800	0	440310	0	1079200	1511700	1174	606	1246	17275;17276;17277;17278;17279;17280;17281;17282	18855;18856	18855	2
IEVVNFLVPNAVYDIVK	0	1931.08	Q8BFZ9	Q8BFZ9	89	105	Erlin2	Erlin-2	yes	yes	2	0.0002448	62.14	1487900	2687800	1609900	2473100	2031900	1371100	3719200	2008400	0	1447900	2968700	7099800	3192	710	3372	45660;45661;45662;45663;45664;45665;45666;45667;45668;45669;45670;45671	49314;49315;49316	49315	2
WGTDEAQFIYILGNR	0	1781.87	P14824	P14824	192	206	Anxa6	Annexin A6	yes	yes	2	0.00039687	62.303	1024800	2583400	1285000	0	1373300	707690	0	0	0	1402400	2042100	0	7579	262	8080	109361;109362;109363;109364;109365;109366;109367	116119;116120	116119	2
GLAITFVSDENDAK	0	1478.73	Q9Z1N5	Q9Z1N5	385	398	Ddx39b	Spliceosome RNA helicase Ddx39b	yes	yes	2	0.00098407	62.303	4183200	7096600	2802200	7402600	5893700	5937400	6735900	3695500	1591100	5054700	6016100	6346600	2636	1161	2787	37312;37313;37314;37315;37316;37317;37318;37319;37320;37321;37322;37323	40225;40226	40225	2
MLGAPEEADANEEGVRR	1	1842.85	P21460	P21460	29	45	Cst3	Cystatin-C	yes	yes	3	5.9596e-05	62.377	3497600	0	0	11832000	0	13683000	0	0	3108900	0	0	0	4836	291	5147	69685;69686;69687;69688	73687;73688	73687	2
TMLELINQLDGFDPR	0	1760.88	P46471	P46471	298	312	Psmc2	26S protease regulatory subunit 7	yes	yes	2	0.0003883	62.408	1031500	2123500	725240	0	1187800	0	3695000	1209100	0	0	1931400	0	6625	362	7057	95555;95556;95557;95558;95559;95560;95561	100818;100819	100819	2
LDFNLVR	0	875.486	Q9CWJ9	Q9CWJ9	91	97	Atic	Bifunctional purine biosynthesis protein PURH;Phosphoribosylaminoimidazolecarboxamide formyltransferase;IMP cyclohydrolase	yes	yes	2	0.047158	62.714	813460	2696100	743940	0	1217900	0	3248700	0	0	0	1032100	0	3902	952	4123	55939;55940;55941;55942;55943;55944;55945	59894;59895	59895	2
GLGDCLVK	0	860.443	P51881	P51881	156	163	Slc25a5	ADP/ATP translocase 2;ADP/ATP translocase 2, N-terminally processed	yes	yes	2	0.013644	62.717	10521000	21979000	13883000	15603000	15217000	12061000	52953000	17198000	15290000	10256000	20489000	30548000	2667	396	2819	37789;37790;37791;37792;37793;37794;37795;37796;37797;37798;37799;37800	40620;40621	40620	2
NSIAYMDQASGNVK	0	1496.69	P08121	P08121	1372	1385	Col3a1	Collagen alpha-1(III) chain	yes	yes	2	0.0012759	62.799	2830200	4018000	1971500	4976900	4906300	7704300	4007900	7031600	2719600	5390800	3788600	8670900	5159	215	5513	74345;74346;74347;74348;74349;74350;74351;74352;74353;74354;74355;74356;74357	77982;77983;77984;77985;77986;77987	77985	2
NDMVQLLGPRPFTEK	1	1743.9	Q8JZQ2	Q8JZQ2	738	752	Afg3l2	AFG3-like protein 2	yes	yes	2	0.0018995	62.924	2792200	3746400	1079700	0	2694000	0	0	0	2645800	0	4089200	0	4942	769	5282	71487;71488;71489;71490;71491;71492	75569;75570	75569	2
SIYAVFGSEIDLK	0	1440.75	Q08857	Q08857	274	286	Cd36	Platelet glycoprotein 4	yes	yes	2	0.0088908	63.073	0	3544600	0	0	2937200	0	0	2316900	0	1485200	2816200	4694600	6037	575	6439	86913;86914;86915;86916;86917;86918	90742;90743	90742	2
FCHPELK	0	929.443	P08121	P08121	1265	1271	Col3a1	Collagen alpha-1(III) chain	yes	yes	2	0.055529	63.148	1264500	5143700	1347900	3788500	3117400	5092800	4181200	0	2210000	3103600	3236800	6918900	2080	215	2203	29661;29662;29663;29664;29665;29666;29667;29668;29669;29670;29671	32170;32171	32170	2
EGATVYATGTHALVEDGK	0	1817.88	Q922Q4	Q922Q4	130	147	Pycr2	Pyrroline-5-carboxylate reductase 2	yes	yes	2	0.00023192	63.181	0	2804300	0	0	0	697560	3520200	0	0	0	3008700	3824200	1593	855	1695	23291;23292;23293;23294;23295	25843;25844	25844	2
GPAFVNPLIPENK	0	1394.76	Q9R0X4	Q9R0X4	212	224	Acot9	Acyl-coenzyme A thioesterase 9, mitochondrial	yes	yes	2	0.0028386	63.283	1315000	2090500	1863800	1900200	1350900	0	2063000	2058700	1588500	1846800	2257100	3209000	2726	1124	2884	38784;38785;38786;38787;38788;38789;38790;38791;38792;38793;38794	41805;41806	41805	2
LAVTSLEGVGESTR	0	1417.74	Q61578	Q61578	331	344	Fdxr	NADPH:adrenodoxin oxidoreductase, mitochondrial	yes	yes	2	0.00088611	63.408	2544800	5053100	1791900	1808900	0	0	3851400	0	0	0	2028500	0	3875	639	4096	55615;55616;55617;55618;55619;55620;55621	59449;59450	59449	2
AGTHILCIK	0	1011.55	Q05920	Q05920	733	741	Pc	Pyruvate carboxylase, mitochondrial	yes	yes	2	0.008168	63.673	3171000	8572800	0	3029800	3685500	3172300	12838000	0	0	2087400	3481200	8634100	281	570	296	3727;3728;3729;3730;3731;3732;3733;3734;3735	4185;4186;4187;4188	4188	2
HSLDASQGTATGPR	0	1396.67	Q8BKZ9	Q8BKZ9	195	208	Pdhx	Pyruvate dehydrogenase protein X component, mitochondrial	yes	yes	2;3	0.00086667	63.727	0	32112000	9620700	0	0	0	26877000	12879000	29501000	0	16700000	36211000	3037	731	3210	43412;43413;43414;43415;43416;43417;43418;43419;43420;43421;43422;43423;43424	46964;46965	46965	2
VTGADVPMPYAK	0	1247.62	Q9D051	Q9D051	325	336	Pdhb	Pyruvate dehydrogenase E1 component subunit beta, mitochondrial	yes	yes	2	0.0020636	63.816	2793400	8318700	3204500	4567200	0	4695300	4483000	0	0	0	3490100	4159600	7419	979	7908	107183;107184;107185;107186;107187;107188;107189;107190	113804;113805;113806;113807	113807	2
DIIALNPLYR	0	1186.67	Q8CGK3	Q8CGK3	291	300	Lonp1	Lon protease homolog, mitochondrial	yes	yes	2	0.0063447	64.265	7149700	22408000	8573000	10610000	10747000	10858000	16500000	8832400	5750500	8215900	12546000	22459000	1068	764	1133	15770;15771;15772;15773;15774;15775;15776;15777;15778;15779;15780;15781	17131;17132;17133;17134;17135;17136;17137;17138;17139;17140	17136	2
SFTPVFLGSALK	0	1265.7	Q8K0D5	Q8K0D5	292	303	Gfm1	Elongation factor G, mitochondrial	yes	yes	2	0.00633	64.297	1653800	2433400	0	2095100	1882400	2062300	3582100	1497000	1315000	1340900	2384900	2590100	5936	773	6329	85655;85656;85657;85658;85659;85660;85661;85662;85663;85664;85665	89337;89338	89338	2
TGTLTTNQMSVCR	0	1467.68	O55143;Q64518	O55143	353	365	Atp2a2;Atp2a3	Sarcoplasmic/endoplasmic reticulum calcium ATPase 2;Sarcoplasmic/endoplasmic reticulum calcium ATPase 3	yes	no	2	0.0026443	64.439	0	0	0	0	0	0	7147800	0	0	0	0	6514000	6496	160	6923	93712;93713	98511;98512	98512	2
IGEGFLTDLSQLK	0	1419.76	Q8CI94	Q8CI94	508	520	Pygb	Glycogen phosphorylase, brain form	yes	yes	2	0.0026443	64.439	1345600	0	1760800	0	2055100	0	6030300	1401400	447530	1416600	2391800	4051400	3220	767	3400	46072;46073;46074;46075;46076;46077;46078;46079;46080	49718;49719	49718	2
GYTVLGVEGR	0	1049.55	P19096	P19096	469	478	Fasn	Fatty acid synthase;[Acyl-carrier-protein] S-acetyltransferase;[Acyl-carrier-protein] S-malonyltransferase;3-oxoacyl-[acyl-carrier-protein] synthase;3-oxoacyl-[acyl-carrier-protein] reductase;3-hydroxyacyl-[acyl-carrier-protein] dehydratase;Enoyl-[acyl-carrier-protein] reductase;Oleoyl-[acyl-carrier-protein] hydrolase	yes	yes	2	0.010997	64.654	2686400	0	3684200	2555300	2912300	2321800	7889900	2392400	2703000	2260100	4371300	2605400	2938	279	3106	41586;41587;41588;41589;41590;41591;41592;41593;41594;41595;41596;41597	44876;44877	44876	2
IIDLIIPR	0	951.612	Q9Z110	Q9Z110	551	558	Aldh18a1	Delta-1-pyrroline-5-carboxylate synthase;Glutamate 5-kinase;Gamma-glutamyl phosphate reductase	yes	yes	2	0.011959	65.038	1861900	2635600	0	0	1992500	2275200	4830400	0	0	0	2193600	2731900	3268	1157	3448	46613;46614;46615;46616;46617;46618;46619	50233;50234;50235;50236	50236	2
QFAEENGLLFLEASAK	0	1765.89	Q91V41	Q91V41	141	156	Rab14	Ras-related protein Rab-14	yes	yes	2	6.0201e-05	65.179	1476700	3234100	1363700	1758600	1994200	0	3970900	2074600	0	1718200	2484900	2985300	5343	821	5705	76850;76851;76852;76853;76854;76855;76856;76857;76858;76859	80868;80869	80869	2
QILLGPNTGLSGGMPGALPPLPGKM	1	2415.3	Q9CPQ3	Q9CPQ3	118	142	Tomm22	Mitochondrial import receptor subunit TOM22 homolog	yes	yes	3	6.6358e-08	65.207	0	13532000	0	25652000	0	0	0	0	4003200	0	0	0	5396	898	5762	77624;77625;77626;77627;77628	81553;81554	81554	2
RFQLVDSR	1	1019.55	P52196	P52196	176	183	Tst	Thiosulfate sulfurtransferase	yes	yes	2	0.019261	65.252	4356000	5416900	3151300	5131700	1468000	0	0	0	0	0	0	6024700	5611	398	5986	80587;80588;80589;80590;80591;80592	84248;84249	84249	2
GVNVSALSR	0	901.498	P50516	P50516	121	129	Atp6v1a	V-type proton ATPase catalytic subunit A	yes	yes	2	0.0072465	65.252	1895000	3810700	2114700	3012600	1713700	3693900	0	3615300	1724200	1941000	2674400	3812800	2880	385	3048	40963;40964;40965;40966;40967;40968;40969;40970;40971;40972;40973	44102;44103;44104;44105;44106;44107;44108	44102	2
SWCPDCVEAEPVIR	0	1716.76	Q9CQM5	Q9CQM5	41	54	Txndc17	Thioredoxin domain-containing protein 17	yes	yes	2	0.00021406	65.5	1088500	0	0	0	1560200	0	0	0	0	0	2313000	0	6308	924	6728	91059;91060;91061;91062	95778;95779	95779	2
ILNTPNCALQIVAR	0	1581.87	P40224	P40224	49	62	Cxcl12	Stromal cell-derived factor 1	yes	yes	2	0.0007585	65.5	896780	1433000	973540	1432800	1299400	0	3371700	2332200	0	1075000	1873400	2343100	3360	346	3547	48110;48111;48112;48113;48114;48115;48116;48117;48118;48119	52012;52013	52013	2
DFTVSAMHGDMDQK	0	1580.66	P60843	P60843	296	309	Eif4a1	Eukaryotic initiation factor 4A-I	yes	yes	2	0.00072463	66.056	1455200	2298100	0	1353600	0	0	4163600	0	1672600	1547700	1342600	2605100	994	440	1055	14574;14575;14576;14577;14578;14579;14580;14581	15711;15712	15711	2
KPIGLCCIAPVLAAK	1	1609.9	Q9D172	Q9D172	169	183	D10Jhu81e	ES1 protein homolog, mitochondrial	yes	yes	2	7.3198e-05	66.056	0	1740000	0	0	0	0	8080900	2782200	1362500	0	2954600	4407100	3749	988	3960	53389;53390;53391;53392;53393;53394;53395	57234;57235	57235	2
ELGTVMR	0	804.416	P62204;P20801	P62204	32	38	Calm1;Tnnc2	Calmodulin;Troponin C, skeletal muscle	no	no	2	0.036786	66.138	0	3950200	0	5226300	3128500	4065200	0	1219200	2452400	1467000	0	4251300	1745	461;289	1855	25263;25264;25265;25266;25267;25268;25269;25270	27634;27635	27634	2
SILYVSPHPDAFPSLR	0	1797.94	Q9Z1Q9	Q9Z1Q9	2	17	Vars	Valine--tRNA ligase	yes	yes	2	1.0926e-05	66.262	0	0	0	0	0	0	2476100	546990	595200	0	0	1983900	6017	1162	6418	86701;86702;86703;86704	90544;90545	90545	2
LILSTDTLEEFQEMNK	0	1909.93	Q9CQY6	Q9CQY6	90	105	Uqcc2	Ubiquinol-cytochrome-c reductase complex assembly factor 2	yes	yes	2	3.9388e-05	66.262	1458100	3669000	1495600	3998700	0	3350800	2685200	2509600	0	0	2795900	0	4182	936	4425	60532;60533;60534;60535;60536;60537;60538;60539	64148;64149	64149	2
LLVSASQDGK	0	1016.55	P62880;P62874;P29387;Q61011	P62880	69	78	Gnb2;Gnb1;Gnb4;Gnb3	Guanine nucleotide-binding protein G(I)/G(S)/G(T) subunit beta-2;Guanine nucleotide-binding protein G(I)/G(S)/G(T) subunit beta-1;Guanine nucleotide-binding protein subunit beta-4;Guanine nucleotide-binding protein G(I)/G(S)/G(T) subunit beta-3	yes	no	2	0.008773	66.27	633630	0	0	0	0	0	4785900	0	0	1073500	0	4175300	4339	488	4589	62732;62733;62734;62735	66886;66887	66886	2
LLELQAGKK	1	998.612	O08795	O08795	159	167	Prkcsh	Glucosidase 2 subunit beta	yes	yes	2	0.011938	66.429	3636000	5717800	3245600	10203000	4613300	1484200	8349400	0	0	4849700	0	0	4262	125	4509	61666;61667;61668;61669;61670;61671;61672;61673	65709;65710;65711	65710	2
LELLAYLLGEK	0	1260.73	Q9DCM2	Q9DCM2	203	213	Gstk1	Glutathione S-transferase kappa 1	yes	yes	2	0.005953	66.435	795520	1705000	1254600	709460	607220	1107700	5602800	0	229310	974660	1240500	1561100	3998	1052	4222	57022;57023;57024;57025;57026;57027;57028;57029;57030;57031;57032	60762;60763;60764;60765;60766	60765	2
NELHNLLDKPQLQGIPVLVLGNK	1	2551.45	Q9CQW2;Q8VEH3	Q9CQW2	109	131	Arl8b;Arl8a	ADP-ribosylation factor-like protein 8B;ADP-ribosylation factor-like protein 8A	yes	no	3;4	1.2564e-05	66.467	3063400	11006000	1856700	2756700	7058100	8586200	18882000	2142300	0	5711100	7797100	10017000	4954	933	5294	71690;71691;71692;71693;71694;71695;71696;71697;71698;71699;71700;71701;71702;71703;71704;71705;71706;71707;71708	75861;75862	75862	2
SGAGVPEVVLR	0	1082.61	P57716	P57716	403	413	Ncstn	Nicastrin	yes	yes	2	0.0097757	66.962	4931300	4063600	3140900	3814300	3867900	4246300	4883400	4314400	2804600	3174600	4040900	6381900	5943	425	6337	85748;85749;85750;85751;85752;85753;85754;85755;85756;85757;85758;85759	89396;89397	89396	2
RRVAEELALEQAK	2	1511.84	Q9CRB9	Q9CRB9	64	76	Chchd3	MICOS complex subunit Mic19	yes	yes	3	0.008702	67.019	6808800	8176700	0	9010600	8934400	8384700	8998600	8246600	7618100	5241900	10892000	9889200	5721	949	6101	82645;82646;82647;82648;82649;82650;82651;82652;82653;82654;82655	86357;86358	86357	2
TIRYPDPLIK	1	1214.7	P62702	P62702	146	155	Rps4x	40S ribosomal protein S4, X isoform	yes	yes	2;3	0.037878	67.563	2139500	8275700	1483000	8781300	6353000	6740500	17281000	3548200	0	0	7916200	11196000	6550	472	6979	94526;94527;94528;94529;94530;94531;94532;94533;94534;94535;94536;94537;94538;94539;94540;94541;94542	99655;99656	99655	2
MESSTSSSGSALGAVDPQLQHFIEVETQK	0	3062.45	Q9WVA2	Q9WVA2	1	29	Timm8a1	Mitochondrial import inner membrane translocase subunit Tim8 A	yes	yes	3	3.2129e-12	67.586	6081000	0	0	13412000	11691000	11258000	0	12338000	0	11175000	0	0	4795	1145	5088	68986;68987;68988;68989;68990;68991	73065;73066	73065	2
ARQLLDQVEQIQK	1	1567.87	Q8R1V4	Q8R1V4	160	172	Tmed4	Transmembrane emp24 domain-containing protein 4	yes	yes	2	0.010856	67.726	1892200	2239400	0	2598100	0	0	0	2197300	1258800	0	2415500	3060900	579	798	618	8044;8045;8046;8047;8048;8049;8050	8619;8620	8620	2
GIVDSITGQR	0	1044.56	E9Q557	E9Q557	2652	2661	Dsp	Desmoplakin	yes	yes	2	0.0079518	67.897	0	489760	0	0	0	0	0	0	0	0	10318000	0	2626	116	2777	37177;37178	40085;40086	40086	2
FAIYETMR	0	1029.5	Q9QZD8	Q9QZD8	78	85	Slc25a10	Mitochondrial dicarboxylate carrier	yes	yes	2	0.013091	67.981	3188300	6366300	1453900	4672500	3245000	2833700	8958600	4127600	4284400	3660300	4456300	6218000	2053	1112	2175	29386;29387;29388;29389;29390;29391;29392;29393;29394;29395;29396;29397	31943;31944;31945;31946;31947;31948;31949;31950	31948	2
VLLDLSAFLK	0	1117.67	Q9D880	Q9D880	275	284	Timm50	Mitochondrial import inner membrane translocase subunit TIM50	yes	yes	2	0.0079037	67.993	0	2793200	0	432460	1492100	2008000	3162000	2387500	0	0	2103000	3127000	7210	1020	7686	104291;104292;104293;104294;104295;104296;104297;104298;104299	110694;110695;110696	110695	2
TGLYNYYDDEKEK	1	1636.73	P19324	P19324	239	251	Serpinh1	Serpin H1	yes	yes	2	0.010557	68.069	0	0	0	0	0	970380	3950300	0	2360400	1866300	2020300	0	6485	282	6911	93518;93519;93520;93521;93522;93523	98275;98276	98276	2
ADIQDIFYQEDQIR	0	1752.83	Q8VE22	Q8VE22	58	71	Mrps23	28S ribosomal protein S23, mitochondrial	yes	yes	2	0.00060185	68.069	1229900	2174800	0	2249500	1402400	0	0	0	0	0	2418700	3107200	120	810	125	1567;1568;1569;1570;1571;1572;1573	1790;1791	1790	2
VLEEELLALK	0	1155.68	Q8QZS1	Q8QZS1	223	232	Hibch	3-hydroxyisobutyryl-CoA hydrolase, mitochondrial	yes	yes	2	0.0077871	68.224	1597400	5647200	4285200	2832300	2557800	1408600	5869300	2772100	3173400	2677800	2826300	5890500	7178	789	7652	103902;103903;103904;103905;103906;103907;103908;103909;103910;103911;103912;103913	110402;110403	110403	2
TFDAIVMDPK	0	1135.56	P08003	P08003	527	536	Pdia4	Protein disulfide-isomerase A4	yes	yes	2	0.0077129	68.371	0	0	0	0	0	0	0	19268000	0	0	0	0	6445	212	6870	92934	97659;97660	97659	2
KPCPFWNDINQCGR	1	1790.8	Q8R180	Q8R180	83	96	Ero1l	ERO1-like protein alpha	yes	yes	2	0.00093559	68.536	0	3859100	0	1596600	0	0	0	2600300	3580800	0	3689700	7457500	3743	796	3953	53326;53327;53328;53329;53330;53331	57201;57202	57202	2
ELGSSVALYSR	0	1180.61	Q9CQN1	Q9CQN1	360	370	Trap1	Heat shock protein 75 kDa, mitochondrial	yes	yes	2	0.0094432	68.557	3765900	5981600	0	0	0	0	0	0	0	0	0	0	1744	925	1854	25261;25262	27632;27633	27633	2
IAIPGLAGAGNSVLLVSNLNPER	0	2274.27	P17225	P17225	324	346	Ptbp1	Polypyrimidine tract-binding protein 1	yes	yes	3	2.058e-06	68.88	0	0	0	0	0	4831600	8400800	4753000	0	2410900	5395900	7122000	3093	272	3269	44418;44419;44420;44421;44422;44423	48064;48065	48064	2
LLNTFLER	0	1004.57	Q9JHU4	Q9JHU4	4262	4269	Dync1h1	Cytoplasmic dynein 1 heavy chain 1	yes	yes	2	0.0091448	68.915	0	2961900	1199100	0	1883200	0	2389400	0	856170	0	1732600	2126200	4302	1082	4549	62222;62223;62224;62225;62226;62227;62228	66419;66420	66419	2
KFDQLLAEEK	1	1219.64	Q8VDD5;Q61879	Q8VDD5	1445	1454	Myh9;Myh10	Myosin-9;Myosin-10	no	no	2	0.01184	69.275	5135700	5583900	1571500	8438200	5444200	6553200	7062900	6280500	4259500	5350400	4811700	5902800	3682	807;646	3888	52465;52466;52467;52468;52469;52470;52471;52472;52473;52474;52475;52476	56508;56509	56509	2
VIDLVNK	0	799.48	Q9Z2I0	Q9Z2I0	690	696	Letm1	LETM1 and EF-hand domain-containing protein 1, mitochondrial	yes	yes	2	0.041905	69.383	7318700	10464000	6149100	14292000	7041000	0	0	13583000	0	0	10405000	0	7118	1168	7588	103016;103017;103018;103019;103020;103021;103022	109298;109299	109299	2
LEDTLWAGLTDQHVK	0	1724.87	Q8BWT1	Q8BWT1	144	158	Acaa2	3-ketoacyl-CoA thiolase, mitochondrial	yes	yes	2	9.1445e-05	69.451	1506600	2174700	1958200	0	1590600	0	5694700	2359400	0	0	3100200	4888300	3972	748	4195	56714;56715;56716;56717;56718;56719;56720;56721	60497;60498;60499	60499	2
MREIVHLQAGQCGNQIGAK	1	2109.06	P68372;Q9D6F9	P68372	1	19	Tubb4b;Tubb4a	Tubulin beta-4B chain;Tubulin beta-4A chain	yes	no	3	6.0018e-05	69.935	3731900	4783900	0	4272200	3177700	3572000	7481000	4681300	0	4470100	2953900	3482900	4871	517	5198	70530;70531;70532;70533;70534;70535;70536;70537;70538;70539	74717;74718	74718	2
EISDDEAEEEK	0	1292.53	P11499	P11499	224	234	Hsp90ab1	Heat shock protein HSP 90-beta	yes	yes	2	0.0091308	70.056	984070	0	0	0	1035200	4913200	0	0	1552600	2117900	0	3685800	1673	243	1779	24388;24389;24390;24391;24392;24393	26873;26874	26873	2
YMDAWNTVSR	0	1241.55	P62075	P62075	73	82	Timm13	Mitochondrial import inner membrane translocase subunit Tim13	yes	yes	2	0.0067614	70.256	6111500	0	0	3060100	5929600	7485700	1108200	10494000	9228800	8953300	9034100	11862000	7803	455	8309	112066;112067;112068;112069;112070;112071;112072;112073;112074;112075	118854;118855;118856;118857;118858;118859	118856	2
LQSEPESIRK	1	1185.64	O08585	O08585	102	111	Clta	Clathrin light chain A	yes	yes	2	0.011033	70.256	2921100	9138000	0	5502300	7979500	13011000	10534000	0	7174800	0	10454000	13702000	4481	121	4744	64545;64546;64547;64548;64549;64550;64551;64552;64553	68473;68474;68475;68476	68474	2
LQSIGTENTEENR	0	1489.7	P05064	P05064	44	56	Aldoa	Fructose-bisphosphate aldolase A	yes	yes	2	0.0015509	70.942	0	0	0	0	0	0	0	0	0	0	0	4290000	4482	199	4745	64554;64555	68477;68478	68478	2
DDITFVSGAPR	0	1176.58	Q61739	Q61739	272	282	Itga6	Integrin alpha-6;Integrin alpha-6 heavy chain;Integrin alpha-6 light chain	yes	yes	2	0.0088614	71.349	0	4031400	0	0	0	0	5274500	0	0	0	0	4635300	907	643	966	13323;13324;13325	14274;14275	14275	2
FQGTQPEPR	0	1058.51	Q99J99	Q99J99	189	197	Mpst	3-mercaptopyruvate sulfurtransferase	yes	yes	2	0.0051378	71.379	0	0	0	0	0	0	0	0	2544400	0	0	0	2278	861	2410	32543;32544	35231;35232	35231	2
GLFIIDDKGILR	1	1358.79	P35700	P35700	129	140	Prdx1	Peroxiredoxin-1	yes	yes	2	0.025858	71.451	2789000	3571300	879580	3189100	2803600	3297300	5122200	2586200	938210	1452000	3468900	0	2661	334	2813	37712;37713;37714;37715;37716;37717;37718;37719;37720;37721;37722	40582;40583	40582	2
VGAENVAIVEPSER	0	1468.75	Q9R112	Q9R112	66	79	Sqrdl	Sulfide:quinone oxidoreductase, mitochondrial	yes	yes	2	0.00038921	71.555	0	0	0	0	1227100	0	2913500	886960	1537700	684780	0	1889800	7050	1125	7517	102044;102045;102046;102047;102048;102049	108245;108246	108246	2
EFVTAFK	0	840.438	P08003	P08003	493	499	Pdia4	Protein disulfide-isomerase A4	yes	yes	2	0.036812	71.715	0	0	0	24345000	11488000	13185000	30042000	0	0	608860	0	0	1587	212	1689	23216;23217;23218;23219;23220	25777;25778	25777	2
SIDPELLGK	0	970.534	Q8BFR4	Q8BFR4	486	494	Gns	N-acetylglucosamine-6-sulfatase	yes	yes	2	0.0036367	71.877	8393200	0	5498300	0	8810200	10639000	0	0	0	0	0	0	6005	707	6406	86558;86559;86560;86561	90417;90418;90419	90417	2
DYFLFRDSDILGK	1	1587.79	Q64433	Q64433	87	99	Hspe1	10 kDa heat shock protein, mitochondrial	yes	yes	2;3	0.006951	72.2	723460	0	332070	1535300	0	0	0	6850500	0	494430	1606900	5624300	1379	664	1464	20083;20084;20085;20086;20087;20088;20089;20090;20091;20092	22092;22093	22093	2
ALDEGDIALLK	0	1156.63	P46471	P46471	24	34	Psmc2	26S protease regulatory subunit 7	yes	yes	2	0.0085993	72.607	7132100	13302000	6406400	8845500	9060600	5579800	10960000	0	0	9760300	9536900	12658000	358	362	379	5060;5061;5062;5063;5064;5065;5066;5067;5068;5069	5587;5588	5588	2
IGEHTPSALAIMENANVLAR	0	2106.09	P05064	P05064	154	173	Aldoa	Fructose-bisphosphate aldolase A	yes	yes	3	1.6335e-06	72.642	4508700	10759000	0	0	6466400	10097000	0	0	0	0	0	14241000	3221	199	3401	46081;46082;46083;46084;46085	49720;49721	49721	2
DLDTVASDMMVLLK	0	1549.77	Q920A5	Q920A5	134	147	Scpep1	Retinoid-inducible serine carboxypeptidase	yes	yes	2	0.00029702	73.067	0	0	0	0	0	0	2696000	0	0	0	2290200	0	1119	845	1189	16563;16564	17931;17932	17931	2
LDLDLTSDSQPPVFK	0	1673.85	Q62318	Q62318	493	507	Trim28	Transcription intermediary factor 1-beta	yes	yes	2	0.00086941	73.435	3122300	8905300	3158100	6643300	5085600	3712300	8057800	5379900	0	5487500	5562100	8148900	3915	654	4137	56065;56066;56067;56068;56069;56070;56071;56072;56073;56074;56075	59960;59961;59962	59962	2
TLATPAVRR	1	983.588	P53395	P53395	171	179	Dbt	Lipoamide acyltransferase component of branched-chain alpha-keto acid dehydrogenase complex, mitochondrial	yes	yes	2	0.0040755	74.127	0	0	0	4161100	0	1662100	2318500	0	0	0	3316600	0	6567	404	6996	94805;94806;94807;94808	100025;100026;100027	100025	2
YLAQIIVMGVQVVGR	0	1644.94	Q9CQV1	Q9CQV1	4	18	Pam16	Mitochondrial import inner membrane translocase subunit TIM16	yes	yes	2	6.9603e-05	74.162	1136800	0	1016600	0	2531300	0	3641500	2271000	0	1840900	0	1751100	7770	931	8275	111661;111662;111663;111664;111665;111666;111667	118453;118454;118455	118453	2
CLTPPESVPEK	0	1255.61	Q571E4	Q571E4	505	515	Galns	N-acetylgalactosamine-6-sulfatase	yes	yes	2	0.0079435	74.376	5785000	6289500	3953200	12318000	6804300	10424000	0	0	3800100	5058000	5258200	8383800	810	600	863	11531;11532;11533;11534;11535;11536;11537;11538;11539;11540	11994;11995	11995	2
MALELLTQEFGIPVER	0	1844.97	Q8BGQ7	Q8BGQ7	117	132	Aars	Alanine--tRNA ligase, cytoplasmic	yes	yes	2	0.00017063	74.76	0	0	0	0	0	0	3163600	1456200	0	0	0	2273700	4754	716	5033	68444;68445;68446	72606;72607	72607	2
YGPIADVSIVYDQQSR	0	1809.89	P62996	P62996	141	156	Tra2b	Transformer-2 protein homolog beta	yes	yes	2	2.372e-06	74.76	0	2033000	0	0	1527700	0	0	1818300	0	0	1828100	2757100	7738	497	8242	111181;111182;111183;111184;111185	117863;117864	117864	2
EAESCDCLQGFQLTHSLGGGTGSGMGTLLISK	0	3310.53	P68372;Q9D6F9;P99024	P68372	123	154	Tubb4b;Tubb4a;Tubb5	Tubulin beta-4B chain;Tubulin beta-4A chain;Tubulin beta-5 chain	no	no	3	1.4422e-19	75.275	12621000	25170000	4972300	16231000	10542000	6536900	42939000	17335000	0	15649000	19748000	28705000	1414	517;550	1506	20653;20654;20655;20656;20657;20658;20659;20660;20661;20662;20663	22686;22687	22687	2
FLQDTIEEMALK	0	1436.72	Q9Z2I0	Q9Z2I0	262	273	Letm1	LETM1 and EF-hand domain-containing protein 1, mitochondrial	yes	yes	2	0.0040806	75.294	1459200	2130900	972900	2565400	1409400	0	6397000	2405700	1585300	1840900	2689900	4519600	2235	1168	2365	31945;31946;31947;31948;31949;31950;31951;31952;31953;31954;31955	34564;34565	34564	2
DVLTGQEFDVR	0	1277.63	Q64521	Q64521	272	282	Gpd2	Glycerol-3-phosphate dehydrogenase, mitochondrial	yes	yes	2	0.0071052	75.294	5948200	7934300	2863100	5714500	0	3888900	11870000	0	0	6217500	6168000	6805900	1340	665	1425	19655;19656;19657;19658;19659;19660;19661;19662;19663	21685;21686;21687;21688;21689	21687	2
GVAPLWMR	0	928.495	Q8VEM8	Q8VEM8	214	221	Slc25a3	Phosphate carrier protein, mitochondrial	yes	yes	2	0.031658	75.311	400380	0	0	0	0	0	20876000	0	0	0	0	16143000	2848	815	3014	40459;40460;40461;40462	43486;43487	43486	2
GLFTGLTPR	0	960.539	Q791V5	Q791V5	69	77	Mtch2	Mitochondrial carrier homolog 2	yes	yes	2	0.0022606	75.738	4405100	7870800	4000900	0	5424400	6205400	0	5600600	5427600	4731000	6973600	9814900	2665	692	2817	37757;37758;37759;37760;37761;37762;37763;37764;37765;37766	40605;40606	40606	2
FTDEYQLFEELGK	0	1617.76	Q6PHZ2	Q6PHZ2	10	22	Camk2d	Calcium/calmodulin-dependent protein kinase type II subunit delta	yes	yes	2	0.00090225	76.143	353850	1401600	0	1524000	0	1755400	2640700	0	0	386590	975440	1913900	2332	676	2467	33288;33289;33290;33291;33292;33293;33294;33295	35994;35995	35995	2
LQYVEDGVYSMQVASAR	0	1914.91	Q8BMK4	Q8BMK4	393	409	Ckap4	Cytoskeleton-associated protein 4	yes	yes	2	1.245e-09	76.262	2406600	4156700	1552100	3500800	3241200	0	3206000	3244300	0	2786900	4315900	5283400	4492	738	4755	64675;64676;64677;64678;64679;64680;64681;64682;64683;64684	68547;68548;68549;68550;68551	68548	2
LSVFSTVDSPVAPSDK	0	1647.84	Q8K411	Q8K411	956	971	Pitrm1	Presequence protease, mitochondrial	yes	yes	2	3.4708e-09	76.522	2273700	2967200	2369700	0	2242800	0	4615400	2993300	2896900	0	2671000	0	4578	784	4842	65745;65746;65747;65748;65749;65750;65751;65752;65753	69569;69570;69571;69572;69573	69572	2
EIFLSQPILLELEAPLK	0	1952.12	P63087;P62141;P62137	P63087	44	60	Ppp1cc;Ppp1cb;Ppp1ca	Serine/threonine-protein phosphatase PP1-gamma catalytic subunit;Serine/threonine-protein phosphatase PP1-beta catalytic subunit;Serine/threonine-protein phosphatase PP1-alpha catalytic subunit	yes	no	2	1.961e-06	76.655	736820	2580300	1021300	1149200	1718500	0	6274800	1223900	0	981150	1557600	3043400	1658	458	1763	24169;24170;24171;24172;24173;24174;24175;24176;24177;24178	26695;26696	26696	2
KNIILEEGK	1	1042.6	P18760	P18760	45	53	Cfl1	Cofilin-1	yes	yes	2	0.0034273	76.827	2426100	0	0	0	0	11556000	9723200	4676000	3687900	0	0	0	3738	278	3948	53266;53267;53268;53269;53270	57154;57155	57155	2
KVHVIFNYK	1	1146.65	P14211	P14211	143	151	Calr	Calreticulin	yes	yes	2	0.0033179	77.282	3455100	6142600	0	14579000	6081300	9483100	10215000	10332000	3394900	5017900	5332600	7281500	3785	259	3997	54132;54133;54134;54135;54136;54137;54138;54139;54140;54141;54142	58011;58012;58013	58012	2
VTGQNQEQFLLLAK	0	1587.86	Q9CZ04	Q9CZ04	7	20	Cops7a	COP9 signalosome complex subunit 7a	yes	yes	2	0.00018301	77.379	0	0	0	0	0	0	0	0	0	0	3623200	4754600	7425	966	7914	107235;107236	113837;113838	113838	2
FLQDTFGSDGLPR	0	1451.7	O09159	O09159	178	190	Man2b1	Lysosomal alpha-mannosidase	yes	yes	2	0.00078983	77.379	1496400	3915600	2071000	5821900	3613400	0	3116000	2888300	1845000	1643200	2404100	4406900	2234	131	2364	31934;31935;31936;31937;31938;31939;31940;31941;31942;31943;31944	34558;34559;34560;34561;34562;34563	34560	2
SGMFWLR	0	895.437	Q9CZ13	Q9CZ13	473	479	Uqcrc1	Cytochrome b-c1 complex subunit 1, mitochondrial	yes	yes	2	0.025176	77.496	2700000	5065500	1643400	3933400	2163800	2870400	8930000	5149400	3621400	3643500	4944400	8451600	5976	967	6374	86125;86126;86127;86128;86129;86130;86131;86132;86133;86134;86135;86136	89926;89927	89926	2
DGQAMLWDLNEGK	0	1475.67	P68040	P68040	213	225	Gnb2l1	Guanine nucleotide-binding protein subunit beta-2-like 1;Guanine nucleotide-binding protein subunit beta-2-like 1, N-terminally processed	yes	yes	2	0.00076606	77.64	2259200	5240900	0	0	3170700	0	7925500	4348600	0	2911000	0	7474200	1026	514	1089	14991;14992;14993;14994;14995;14996;14997	16136;16137	16137	2
LVNADGEAVYCK	0	1337.63	P24270	P24270	222	233	Cat	Catalase	yes	yes	2	0.0034319	77.662	2403700	4193900	2540900	4424400	2076300	3303200	12937000	4066900	4457700	3754200	4321800	5794900	4673	295	4944	66960;66961;66962;66963;66964;66965;66966;66967;66968;66969;66970;66971	70855;70856	70855	2
IITLTGPTNAIFK	0	1387.81	P60335	P60335	58	70	Pcbp1	Poly(rC)-binding protein 1	yes	yes	2	0.00067377	78.655	4390800	11040000	4167500	8714000	6750300	5335600	17539000	5350900	3793800	5389600	6229200	12571000	3297	436	3478	47092;47093;47094;47095;47096;47097;47098;47099;47100;47101;47102;47103	50805;50806;50807	50807	2
VGLQVVAVKAPGFGDNR	1	1725.95	P63038	P63038	293	309	Hspd1	60 kDa heat shock protein, mitochondrial	yes	yes	2;3	4.4183e-09	78.763	13316000	13753000	0	28708000	23680000	8980500	15854000	16495000	6342500	14452000	22407000	11851000	7075	502	7543	102387;102388;102389;102390;102391;102392;102393;102394;102395;102396;102397;102398;102399;102400	108650;108651;108652	108652	2
IDQEGKIPVDTLEK	1	1583.84	Q8JZN5	Q8JZN5	91	104	Acad9	Acyl-CoA dehydrogenase family member 9, mitochondrial	yes	yes	2	9.5972e-06	78.903	3887300	5419100	0	3384300	3844100	0	5868200	0	3640200	4276900	4339100	5903300	3143	768	3322	45081;45082;45083;45084;45085;45086;45087;45088;45089	48758;48759;48760;48761	48761	2
DYLLMEEEFIR	0	1456.69	P62192	P62192	70	80	Psmc1	26S protease regulatory subunit 4	yes	yes	2	0.0058649	78.934	453570	1513900	0	2619600	1155800	0	3504700	0	0	0	0	0	1387	459	1475	20225;20226;20227;20228;20229	22184;22185	22185	2
ELYDAGVK	0	893.449	P07356	P07356	197	204	Anxa2	Annexin A2	yes	yes	2	0.012301	79.451	17526000	33862000	18789000	33575000	23642000	27606000	36930000	21598000	23215000	24467000	30245000	43958000	1797	210	1910	25953;25954;25955;25956;25957;25958;25959;25960;25961;25962;25963;25964	28294;28295;28296;28297;28298;28299;28300;28301;28302	28295	2
LLELQELVLR	0	1224.74	Q921M4	Q921M4	879	888	Golga2	Golgin subfamily A member 2	yes	yes	2	0.00063337	80.239	0	1734200	813010	0	1549800	0	2067100	1637700	865430	2376900	1888800	0	4263	850	4510	61674;61675;61676;61677;61678;61679;61680;61681;61682;61683	65712;65713;65714	65714	2
VEIEAIAVQGPFIKA	1	1583.89	P52760	P52760	121	135	Hrsp12	Ribonuclease UK114	yes	yes	2	5.3093e-05	80.706	2319100	4718700	2174000	4827700	2584400	0	0	2597800	0	2094100	2015200	0	6983	401	7448	101146;101147;101148;101149;101150;101151;101152;101153	107317;107318;107319;107320;107321;107322	107318	2
ERLELCDNRVSSR	2	1632.8	P99028	P99028	46	58	Uqcrh	Cytochrome b-c1 complex subunit 6, mitochondrial	yes	yes	4	8.491e-06	80.96	7442700	2787200	0	11686000	5773900	7283800	2124200	7506500	0	3304200	0	0	1880	552	1995	27057;27058;27059;27060;27061;27062;27063;27064	29421;29422	29422	2
GVDEGPNGLK	0	984.488	P13707	P13707	121	130	Gpd1	Glycerol-3-phosphate dehydrogenase [NAD(+)], cytoplasmic	yes	yes	2	0.0031785	81.191	2688000	9246700	2410600	4707200	4582700	3025700	0	0	3787300	2536400	0	0	2853	252	3019	40528;40529;40530;40531;40532;40533;40534;40535	43572;43573	43572	2
NVQGIIDILK	0	1111.66	Q6PB66	Q6PB66	453	462	Lrpprc	Leucine-rich PPR motif-containing protein, mitochondrial	yes	yes	2	0.003085	81.548	1088000	2303300	923260	1571100	1185700	0	3323400	1363000	889830	1065700	1139000	3600700	5218	674	5576	75144;75145;75146;75147;75148;75149;75150;75151;75152;75153;75154	78764;78765	78764	2
NNSLWDK	0	875.414	P41216	P41216	409	415	Acsl1	Long-chain-fatty-acid--CoA ligase 1	yes	yes	2	0.016804	81.784	2253700	5005400	754470	0	0	0	10704000	0	0	0	0	637290	5119	348	5470	73775;73776;73777;73778;73779	77469;77470	77470	2
VEREIDGGLETLR	1	1485.78	Q9DCW4	Q9DCW4	162	174	Etfb	Electron transfer flavoprotein subunit beta	yes	yes	3	2.4764e-05	81.904	5287900	0	0	0	4490000	0	3677200	0	0	0	4589500	0	7002	1058	7467	101358;101359;101360;101361	107571;107572	107572	2
VYGALMWALGK	0	1207.64	Q8BH64	Q8BH64	232	242	Ehd2	EH domain-containing protein 2	yes	yes	2	0.0098521	82.279	1102500	2412700	357630	1487100	830890	1467600	5347400	1047000	355130	835940	1168300	4046100	7534	721	8030	108820;108821;108822;108823;108824;108825;108826;108827;108828;108829;108830;108831	115421;115422;115423	115423	2
GHSLSDGLDEVQK	0	1383.66	O88441	O88441	96	108	Mtx2	Metaxin-2	yes	yes	2	0.0003317	82.417	4633600	0	5328800	9629700	5333000	0	16062000	0	7758100	5970800	8361300	13530000	2582	172	2730	36520;36521;36522;36523;36524;36525;36526;36527;36528	39368;39369	39369	2
MDELQLFR	0	1050.52	Q01853	Q01853	46	53	Vcp	Transitional endoplasmic reticulum ATPase	yes	yes	2	0.0039695	82.671	0	1321900	0	0	0	0	0	0	0	2502900	2739700	0	4766	558	5049	68596;68597;68598	72739;72740	72739	2
SADYVVTGAWSAK	0	1353.66	Q99K85	Q99K85	98	110	Psat1	Phosphoserine aminotransferase	yes	yes	2	0.00027125	83.081	0	0	0	0	0	0	7774800	3355300	0	0	4062400	5112000	5795	868	6178	83746;83747;83748;83749	87309;87310	87310	2
LDWSHNFTNMLGYTDPQFTELMR	0	2815.27	Q9CZU6	Q9CZU6	234	256	Cs	Citrate synthase, mitochondrial	yes	yes	3	1.666e-14	83.905	926070	9673300	0	0	4475900	0	23503000	6522600	0	0	5783800	14592000	3943	974	4166	56347;56348;56349;56350;56351;56352;56353	60179;60180	60180	2
ICNQVLVCER	0	1289.62	Q9Z2I9	Q9Z2I9	151	160	Sucla2	Succinyl-CoA ligase [ADP-forming] subunit beta, mitochondrial	yes	yes	2	0.0024179	84.213	0	4555500	0	0	0	0	11887000	0	3053600	0	5951500	9868900	3126	1170	3304	44823;44824;44825;44826;44827	48411;48412;48413	48413	2
ITQACMEGHDFHEGVR	0	1885.82	Q8QZS1	Q8QZS1	331	346	Hibch	3-hydroxyisobutyryl-CoA hydrolase, mitochondrial	yes	yes	2;4	1.2378e-10	84.508	4919600	8136400	2556800	8545800	6325300	5613000	16529000	8193600	8480800	8498800	6053400	10416000	3552	789	3754	50711;50712;50713;50714;50715;50716;50717;50718;50719;50720;50721;50722;50723;50724	54807;54808	54807	2
LLQLVEDR	0	984.56	Q61656	Q61656	471	478	Ddx5	Probable ATP-dependent RNA helicase DDX5	yes	yes	2	0.0035537	84.568	2233600	3506300	1697400	1863200	1822100	0	2863100	2432500	0	2538700	2290000	3175600	4316	640	4563	62405;62406;62407;62408;62409;62410;62411;62412;62413;62414;62415	66551;66552;66553;66554	66553	2
NGESSELDLQGIR	0	1416.68	Q9QXT0	Q9QXT0	112	124	Cnpy2	Protein canopy homolog 2	yes	yes	2	0.00018672	84.658	5104500	8373700	7412500	9805300	4789500	6158100	12166000	11097000	4611900	6870100	9907600	9524300	4994	1103	5335	72165;72166;72167;72168;72169;72170;72171;72172;72173;72174;72175;72176	76195;76196;76197;76198;76199;76200	76195	2
VGQDPVMR	0	900.449	Q9CYR0	Q9CYR0	39	46	Ssbp1	Single-stranded DNA-binding protein, mitochondrial	yes	yes	2	0.0034761	84.916	0	12330000	4746100	0	0	0	0	0	0	0	8609800	0	7082	963	7550	102489;102490;102491	108757;108758	108757	2
FGVIFAGAQK	0	1036.57	Q99K85	Q99K85	191	200	Psat1	Phosphoserine aminotransferase	yes	yes	2	0.0022703	85.064	2560600	6981300	2929500	3745600	5421200	3810800	9491300	3792200	2982200	4226200	5416400	7582600	2178	868	2307	31201;31202;31203;31204;31205;31206;31207;31208;31209;31210;31211;31212	33718;33719	33718	2
VLTILEQIPGMVVVADK	0	1824.04	Q3TCN2	Q3TCN2	402	418	Plbd2	Putative phospholipase B-like 2;Putative phospholipase B-like 2 28 kDa form;Putative phospholipase B-like 2 40 kDa form;Putative phospholipase B-like 2 15 kDa form	yes	yes	2	0.00049623	85.672	4944700	7349900	2270500	7941200	4454000	6623000	6544200	5166500	0	3904500	4599500	6674000	7250	582	7730	104890;104891;104892;104893;104894;104895;104896;104897;104898;104899;104900	111424;111425	111424	2
GTYQGLTATVLK	0	1250.69	Q8JZU2	Q8JZU2	179	190	Slc25a1	Tricarboxylate transport protein, mitochondrial	yes	yes	2	0.0014656	85.958	9665100	19465000	9216000	9380100	10520000	0	27946000	11416000	8701400	9884400	16460000	23148000	2846	771	3012	40423;40424;40425;40426;40427;40428;40429;40430;40431;40432;40433	43451;43452	43452	2
NSLQEQQEEEEEARK	1	1845.83	Q61879	Q61879	1346	1360	Myh10	Myosin-10	yes	yes	3	1.013e-09	87.083	3424500	6466300	2565000	4660000	6064800	4463900	8994100	6449600	623610	474810	3148800	0	5168	646	5523	74450;74451;74452;74453;74454;74455;74456;74457;74458;74459;74460	78039;78040	78040	2
VEELLAEAR	0	1028.55	Q9R0N0	Q9R0N0	9	17	Galk1	Galactokinase	yes	yes	2	0.00074695	87.476	0	3625200	1662600	0	618570	0	0	0	0	350800	0	3936800	6973	1119	7438	101008;101009;101010;101011;101012;101013	107125;107126;107127	107126	2
GEFITTVQQR	0	1177.61	P14152	P14152	221	230	Mdh1	Malate dehydrogenase, cytoplasmic	yes	yes	2	0.001824	87.639	10151000	16296000	7536400	18023000	12500000	17308000	25568000	13390000	10675000	11070000	14341000	21380000	2479	257	2621	35146;35147;35148;35149;35150;35151;35152;35153;35154;35155;35156;35157	38057;38058	38057	2
VLNLIQSWADAFR	0	1531.81	O88746	O88746	117	129	Tom1	Target of Myb protein 1	yes	yes	2	0.00013225	87.913	1414900	0	914120	0	0	933400	2034600	1096800	0	0	0	2567000	7221	182	7697	104427;104428;104429;104430;104431;104432	110813;110814	110813	2
TEFLSFMNTELAAFTK	0	1848.9	P50543	P50543	32	47	S100a11	Protein S100-A11	yes	yes	2;3	8.1762e-09	88.552	7786200	30715000	6694200	3209200	19493000	22527000	37025000	21330000	0	2568500	3967100	38494000	6417	387	6841	92534;92535;92536;92537;92538;92539;92540;92541;92542;92543;92544;92545;92546;92547;92548;92549;92550;92551;92552;92553	97313;97314	97313	2
NFDFEDVFVNIPR	0	1610.77	Q9DC69	Q9DC69	138	150	Ndufa9	NADH dehydrogenase [ubiquinone] 1 alpha subcomplex subunit 9, mitochondrial	yes	yes	2	0.00011941	88.681	3363500	0	0	2624200	0	0	0	0	251240	0	0	0	4963	1047	5304	71840;71841;71842	75979;75980	75980	2
FYTLFGR	0	902.465	Q8CGC7	Q8CGC7	1504	1510	Eprs	Bifunctional glutamate/proline--tRNA ligase;Glutamate--tRNA ligase;Proline--tRNA ligase	yes	yes	2	0.011361	88.734	1522100	2005000	0	0	0	0	0	0	0	1747800	0	1814100	2388	763	2527	33988;33989;33990;33991	36759;36760	36760	2
IMVANIEEVLQR	0	1413.77	O08547	O08547	148	159	Sec22b	Vesicle-trafficking protein SEC22b	yes	yes	2	0.00093489	90.108	2611400	4757100	1182500	4080100	3698900	2850300	8781900	3117400	1642800	3382900	3874200	5519500	3400	119	3595	48774;48775;48776;48777;48778;48779;48780;48781;48782;48783;48784;48785	52722;52723;52724;52725;52726	52726	2
EIVSFGSGYGGNSLLGK	0	1683.85	Q8BH04	Q8BH04	245	261	Pck2	Phosphoenolpyruvate carboxykinase [GTP], mitochondrial	yes	yes	2	2.1393e-09	90.614	0	0	0	0	0	0	10072000	3264400	0	2618700	0	8773700	1680	718	1787	24479;24480;24481;24482	26958;26959	26959	2
VAIIESYK	0	921.517	Q08857	Q08857	224	231	Cd36	Platelet glycoprotein 4	yes	yes	2	0.0019176	91.9	4894700	13469000	10069000	8619900	7253000	5321800	12714000	7310900	9651400	8016500	9878100	15858000	6867	575	7324	99377;99378;99379;99380;99381;99382;99383;99384;99385;99386;99387;99388	105131;105132	105131	2
QHIELALEK	0	1079.6	Q8CAQ8	Q8CAQ8	427	435	Immt	MICOS complex subunit Mic60	yes	yes	2	0.00034438	92.051	13150000	18668000	7215800	12647000	10272000	12990000	13219000	12033000	14199000	10511000	11183000	18850000	5385	758	5751	77507;77508;77509;77510;77511;77512;77513;77514;77515;77516;77517;77518	81481;81482;81483	81482	2
AEMDAAVESCK	0	1209.5	Q9EQ20	Q9EQ20	77	87	Aldh6a1	Methylmalonate-semialdehyde dehydrogenase [acylating], mitochondrial	yes	yes	2	0.0011966	93.111	6576600	8611200	3983100	0	4942600	5624200	18554000	6988300	10938000	5763400	7516100	12405000	189	1064	201	2489;2490;2491;2492;2493;2494;2495;2496;2497;2498;2499	2758;2759	2759	2
DAQLFIQK	0	961.523	P24270	P24270	469	476	Cat	Catalase	yes	yes	2	0.0013581	94.407	3933000	6205000	3684500	7610900	3502500	561640	0	0	5156300	5302600	4577000	0	872	295	928	12799;12800;12801;12802;12803;12804;12805;12806;12807	13690;13691	13691	2
GVDLVLNSLAEEK	0	1385.74	P19096	P19096	1733	1745	Fasn	Fatty acid synthase;[Acyl-carrier-protein] S-acetyltransferase;[Acyl-carrier-protein] S-malonyltransferase;3-oxoacyl-[acyl-carrier-protein] synthase;3-oxoacyl-[acyl-carrier-protein] reductase;3-hydroxyacyl-[acyl-carrier-protein] dehydratase;Enoyl-[acyl-carrier-protein] reductase;Oleoyl-[acyl-carrier-protein] hydrolase	yes	yes	2	2.1603e-05	94.616	3049200	8054500	3766600	5823200	4655600	2924500	12046000	3818400	1856700	4050100	6326100	8601500	2856	279	3022	40578;40579;40580;40581;40582;40583;40584;40585;40586;40587;40588;40589	43622;43623;43624;43625;43626;43627;43628;43629;43630	43629	2
TNVSGGAIALGHPLGGSGSR	0	1806.93	Q8BWT1	Q8BWT1	341	360	Acaa2	3-ketoacyl-CoA thiolase, mitochondrial	yes	yes	2;3	1.2707e-28	95.236	39976000	53029000	20236000	38253000	36655000	20788000	69970000	35605000	36312000	31228000	43307000	70874000	6643	748	7076	95741;95742;95743;95744;95745;95746;95747;95748;95749;95750;95751;95752;95753;95754;95755;95756;95757;95758;95759;95760;95761;95762;95763;95764	101033;101034;101035;101036;101037;101038;101039;101040;101041	101038	2
TLEVEIEPGVR	0	1240.67	Q99KV1	Q99KV1	207	217	Dnajb11	DnaJ homolog subfamily B member 11	yes	yes	2	0.00069405	96.331	0	11555000	8038900	0	7878500	0	0	0	5940200	6577400	0	10092000	6580	872	7009	94923;94924;94925;94926;94927;94928	100110;100111	100111	2
AATTGSGVKVPR	1	1142.64	Q9CZY3	Q9CZY3	2	13	Ube2v1	Ubiquitin-conjugating enzyme E2 variant 1	yes	yes	2	0.00011939	96.342	3748600	6727100	1548700	0	4629000	0	7440800	0	4469000	4288200	0	7470900	75	977	78	972;973;974;975;976;977;978;979	1118;1119;1120;1121;1122;1123	1119	2
STLQEANDILNNLK	0	1571.82	P02468	P02468	1356	1369	Lamc1	Laminin subunit gamma-1	yes	yes	2	9.8158e-07	97.456	4401000	8715300	0	9462800	6467000	8191600	6184300	7686500	0	7454800	6710100	9508800	6244	194	6659	90159;90160;90161;90162;90163;90164;90165;90166;90167;90168	94726;94727;94728	94727	2
LPLQDVYK	0	974.544	P10126;P62631	P10126	248	255	Eef1a1;Eef1a2	Elongation factor 1-alpha 1;Elongation factor 1-alpha 2	yes	no	2	0.00094862	98.299	4461800	0	9492500	6490600	6345500	0	14085000	5430500	7241300	5402900	7352800	0	4419	230	4678	63717;63718;63719;63720;63721;63722;63723;63724;63725;63726	67813;67814	67814	2
SMTLEIR	0	848.443	Q8K2B3	Q8K2B3	346	352	Sdha	Succinate dehydrogenase [ubiquinone] flavoprotein subunit, mitochondrial	yes	yes	2	8.6419e-05	98.503	3552300	5832400	0	3982000	3743600	2836800	8554200	3688500	3417400	3844700	3812500	6617500	6131	777	6540	88429;88430;88431;88432;88433;88434;88435;88436;88437;88438;88439;88440	92513;92514	92514	2
GDLGIEIPAEK	0	1140.6	P52480;P53657	P52480	295	305	Pkm;Pklr	Pyruvate kinase PKM;Pyruvate kinase PKLR	yes	no	2	0.00047599	99.257	0	0	0	0	0	17864000	0	0	0	0	0	33725000	2451	399	2592	34694;34695	37496;37497	37497	2
LISLTSALDDNKDGNINIDDLVK	1	2485.29	Q9Z2I0	Q9Z2I0	667	689	Letm1	LETM1 and EF-hand domain-containing protein 1, mitochondrial	yes	yes	3	2.811e-21	99.441	1804600	1779300	19289000	0	0	0	0	0	0	0	19458000	2538400	4195	1168	4438	60654;60655;60656;60657;60658	64242;64243	64243	2
QLLQANPILEAFGNAK	0	1725.94	Q8VDD5	Q8VDD5	210	225	Myh9	Myosin-9	no	no	2	2.2556e-09	99.752	1926400	2924600	1679100	4193600	2464700	2810400	0	2571400	1704800	2487000	0	5257300	5432	807	5800	78147;78148;78149;78150;78151;78152;78153;78154;78155;78156	82023;82024;82025;82026	82026	2
SNFAVGYR	0	912.445	Q60930	Q60930	179	186	Vdac2	Voltage-dependent anion-selective channel protein 2	yes	yes	2	0.00069829	100.75	7997800	19125000	7344800	13179000	10574000	12035000	19837000	9565600	9906700	9058500	10998000	18432000	6136	619	6545	88476;88477;88478;88479;88480;88481;88482;88483;88484;88485;88486;88487	92531;92532;92533;92534	92531	2
YHVPVVVVPEGSTSDTQEQAILR	0	2523.3	Q9DBG6	Q9DBG6	267	289	Rpn2	Dolichyl-diphosphooligosaccharide--protein glycosyltransferase subunit 2	yes	yes	3	4.9994e-22	101.17	3827100	6358300	3521200	8527300	6503600	5901300	15739000	6395500	3544400	6435900	9421000	13416000	7749	1037	8254	111328;111329;111330;111331;111332;111333;111334;111335;111336;111337;111338;111339	118019;118020	118020	2
ELISNSSDALDK	0	1290.63	P07901	P07901	47	58	Hsp90aa1	Heat shock protein HSP 90-alpha	yes	yes	2	0.00014058	101.38	9049100	17575000	7793500	14426000	11039000	0	20299000	0	8529400	12089000	15024000	0	1760	211	1871	25463;25464;25465;25466;25467;25468;25469;25470;25471	27821;27822	27822	2
LYEIGAGTSEVRR	1	1449.76	Q9JHI5	Q9JHI5	400	412	Ivd	Isovaleryl-CoA dehydrogenase, mitochondrial	yes	yes	2;3	7.6357e-12	101.39	36323000	56788000	29350000	46680000	36683000	31672000	64296000	45062000	39231000	38835000	42398000	51844000	4728	1079	5002	68074;68075;68076;68077;68078;68079;68080;68081;68082;68083;68084;68085;68086;68087;68088;68089;68090;68091;68092;68093;68094;68095;68096;68097	72294;72295	72295	2
TSIDAYDNFDNISLAQR	0	1941.91	Q68FD5	Q68FD5	1482	1498	Cltc	Clathrin heavy chain 1	yes	yes	2	3.2023e-13	101.53	2803200	5846200	2888700	0	0	3763600	4600300	3267500	1646400	0	4582900	7148100	6733	666	7171	97068;97069;97070;97071;97072;97073;97074;97075;97076	102494;102495	102494	2
VYNIEFNPPK	0	1219.62	Q9WTP7	Q9WTP7	137	146	Ak3	GTP:AMP phosphotransferase AK3, mitochondrial	yes	yes	2	0.00024945	101.54	5826300	9644500	4775000	0	0	0	0	0	6153700	7992700	9659800	12437000	7540	1131	8036	108876;108877;108878;108879;108880;108881;108882	115465;115466	115465	2
GANAVGYTNYPDNVVFK	0	1827.88	Q05920	Q05920	645	661	Pc	Pyruvate carboxylase, mitochondrial	yes	yes	2	2.2124e-14	102.03	38679000	75096000	25798000	41215000	46267000	28378000	104830000	33710000	31792000	30453000	52166000	73218000	2422	570	2563	34361;34362;34363;34364;34365;34366;34367;34368;34369;34370;34371;34372	37060;37061;37062;37063;37064;37065;37066;37067;37068;37069;37070	37067	2
YSLEPVAAELK	0	1218.65	P09411	P09411	76	86	Pgk1	Phosphoglycerate kinase 1	yes	yes	2	9.0897e-05	104.42	25821000	32390000	16057000	27574000	29826000	26425000	41669000	21460000	18872000	29043000	39795000	60310000	7840	223	8349	112620;112621;112622;112623;112624;112625;112626;112627;112628;112629;112630;112631	119404;119405	119405	2
AGKEPGLQIWR	1	1253.69	P13020;CON__Q3SX14	P13020	60	70	Gsn	Gelsolin	no	no	3	7.0991e-05	104.82	5082500	8510600	5647500	9964400	6770400	10107000	19956000	9423900	6945400	11186000	9752400	15456000	257	250;97	271	3384;3385;3386;3387;3388;3389;3390;3391;3392;3393;3394;3395	3793;3794	3794	2
ELLTLDEKDPR	1	1327.7	Q6ZWN5	Q6ZWN5	59	69	Rps9	40S ribosomal protein S9	yes	yes	2	0.00011448	109.29	3651400	6886400	3679800	6636500	5349700	0	9610900	0	4113300	3519900	0	8780300	1766	680	1877	25536;25537;25538;25539;25540;25541;25542;25543;25544	27876;27877	27876	2
AALEYLEDIDLK	0	1391.72	Q9CYH2	Q9CYH2	33	44	Fam213a	Redox-regulatory protein FAM213A	yes	yes	2	7.7428e-06	109.66	6157100	13662000	7193500	11309000	9023700	5326100	12494000	8538900	1793200	7163800	13719000	13713000	45	962	46	591;592;593;594;595;596;597;598;599;600;601;602	784;785;786;787	786	2
ALTVPELTQQMFDAK	0	1690.86	P68372;Q9D6F9;Q922F4	P68372	283	297	Tubb4b;Tubb4a;Tubb6	Tubulin beta-4B chain;Tubulin beta-4A chain;Tubulin beta-6 chain	no	no	2	2.9865e-11	110.08	3644200	6363400	2509800	0	4440200	0	11857000	3020500	2923400	3050000	5555000	6952200	440	517	469	6237;6238;6239;6240;6241;6242;6243;6244;6245;6246	6751;6752	6751	2
QNMLQGTEIGVLAK	0	1500.8	Q9WTP7	Q9WTP7	44	57	Ak3	GTP:AMP phosphotransferase AK3, mitochondrial	yes	yes	2	4.6323e-09	112.13	10307000	18148000	6935300	11856000	11528000	4190500	18624000	3314700	9315300	7943200	13782000	17361000	5458	1131	5826;5827	78391;78392;78393;78394;78395;78396;78397;78398;78399;78400;78401;78402;78403;78404;78405;78406;78407;78408;78409;78410;78411;78412	82185;82186;82187	82185	2
IAATILTSPDLR	0	1269.73	P05202	P05202	326	337	Got2	Aspartate aminotransferase, mitochondrial	yes	yes	2	3.9918e-15	112.36	3910100	8744500	5532900	0	5191000	7848900	8207800	3612400	3999600	3603000	7263400	7718300	3082	202	3258	44276;44277;44278;44279;44280;44281;44282;44283;44284;44285;44286	47960;47961;47962;47963;47964	47963	2
LATQLTGPVMPIR	0	1395.79	P47963	P47963	146	158	Rpl13	60S ribosomal protein L13	yes	yes	2	9.5341e-08	112.36	6725200	13708000	4066900	11370000	8951500	5570700	22259000	9848600	8356800	9703700	12690000	19963000	3870	371	4090	55541;55542;55543;55544;55545;55546;55547;55548;55549;55550;55551;55552	59404;59405	59405	2
FVQCPDGELQK	0	1319.62	Q9WTM5	Q9WTM5	224	234	Ruvbl2	RuvB-like 2	yes	yes	2	1.0083e-05	112.84	2539000	5188000	0	5295200	4944000	4764700	5072500	3614100	3227200	3003200	754760	5614500	2361	1129	2499	33607;33608;33609;33610;33611;33612;33613;33614;33615;33616;33617	36269;36270	36270	2
VNVVEQEK	0	943.497	P17182	P17182	82	89	Eno1	Alpha-enolase	yes	yes	2	0.00089749	113.41	0	0	0	6904200	0	5895300	2076100	2846200	0	2305300	9685800	5185100	7310	271	7797	105764;105765;105766;105767;105768;105769;105770	112240;112241	112240	2
VSDAISTQYPVVDHEFDAVVVGAGGAGLR	0	2928.46	Q8K2B3	Q8K2B3	47	75	Sdha	Succinate dehydrogenase [ubiquinone] flavoprotein subunit, mitochondrial	yes	yes	3	8.1813e-42	113.6	10681000	27059000	9151700	18713000	12976000	9968900	0	0	0	14454000	16055000	0	7373	777	7862	106632;106633;106634;106635;106636;106637;106638;106639	113190;113191	113190	2
VLVSLSAAGR	0	971.576	P97429	P97429	151	160	Anxa4	Annexin A4	yes	yes	2	9.8533e-06	114.2	14568000	29565000	13254000	27989000	18289000	30529000	34510000	20886000	11689000	18924000	24607000	32372000	7266	542	7747	105135;105136;105137;105138;105139;105140;105141;105142;105143;105144;105145;105146	111624;111625	111624	2
LNFSGLR	0	805.445	P08074	P08074	3	9	Cbr2	Carbonyl reductase [NADPH] 2	yes	yes	2	0.0079137	117.7	19000000	27502000	15490000	22057000	19665000	20277000	33664000	19058000	20998000	18432000	28101000	32720000	4376	213	4633	63246;63247;63248;63249;63250;63251;63252;63253;63254;63255;63256;63257	67401;67402	67402	2
IAEFAFEYAR	0	1215.59	Q9D6R2	Q9D6R2	179	188	Idh3a	Isocitrate dehydrogenase [NAD] subunit alpha, mitochondrial	yes	yes	2	0.00010331	120.15	0	18505000	13684000	8314400	9776100	4458100	20599000	8037000	5981900	7324500	14542000	19940000	3088	1009	3264	44365;44366;44367;44368;44369;44370;44371;44372;44373;44374;44375	48015;48016	48016	2
IAVAAQNCYK	0	1136.56	P17751	P17751	110	119	Tpi1	Triosephosphate isomerase	yes	yes	2	5.502e-12	120.62	17380000	26617000	11038000	39596000	26006000	45364000	51645000	28310000	20310000	24241000	33144000	56490000	3117	274	3295	44727;44728;44729;44730;44731;44732;44733;44734;44735;44736;44737;44738	48347;48348;48349;48350;48351;48352;48353;48354;48355;48356	48352	2
NFVINVVNR	0	1073.6	Q02788	Q02788	651	659	Col6a2	Collagen alpha-2(VI) chain	yes	yes	2	2.143e-05	124.59	6786800	12306000	4108600	7144500	6693100	7025300	21338000	7591700	0	10107000	9437800	13315000	4986	563	5327	72067;72068;72069;72070;72071;72072;72073;72074;72075;72076;72077	76149;76150	76150	2
TASTNSIAQAR	0	1118.57	Q9DAS9	Q9DAS9	5	15	Gng12	Guanine nucleotide-binding protein G(I)/G(S)/G(O) subunit gamma-12	yes	yes	2	4.3954e-07	126.07	0	10097000	4081100	0	5607000	7197500	0	6577300	0	5210600	8009500	8786000	6369	1031	6792	91892;91893;91894;91895;91896;91897;91898;91899;91900	96710;96711	96711	2
KPEDWDERPK	2	1298.63	P35564	P35564	284	293	Canx	Calnexin	yes	yes	3	5.8818e-07	130.23	0	11920000	0	0	0	0	7534500	8518800	12733000	581810	5768300	15580000	3745	333	3956	53356;53357;53358;53359;53360;53361;53362;53363	57223;57224	57224	2
ILLNACCPGWVR	0	1457.73	P48758	P48758	221	232	Cbr1	Carbonyl reductase [NADPH] 1	yes	yes	2	7.6237e-19	138.54	0	7466300	0	9651900	0	7040700	18398000	0	0	0	0	16299000	3353	374	3538	47971;47972;47973;47974;47975	51799;51800	51799	2
LSQNNFALGYK	0	1253.64	Q60931	Q60931	164	174	Vdac3	Voltage-dependent anion-selective channel protein 3	yes	yes	2	1.4674e-13	139.74	19959000	33539000	13890000	23261000	20910000	16378000	40471000	17254000	17472000	16495000	25343000	35328000	4563	620	4827	65542;65543;65544;65545;65546;65547;65548;65549;65550;65551;65552;65553	69366;69367;69368	69368	2
IDIIPNPQER	0	1193.64	P11499	P11499	73	82	Hsp90ab1	Heat shock protein HSP 90-beta	yes	yes	2	4.1573e-10	141.48	22336000	43731000	18478000	34481000	33680000	31886000	43294000	29983000	23380000	28214000	38206000	55007000	3138	243	3317	44995;44996;44997;44998;44999;45000;45001;45002;45003;45004;45005;45006	48580;48581;48582	48582	2
ADEAYLIGR	0	1006.51	Q05920	Q05920	80	88	Pc	Pyruvate carboxylase, mitochondrial	yes	yes	2	1.6462e-08	142.64	40992000	73321000	39513000	42941000	40808000	35945000	101130000	36441000	45804000	37346000	52191000	79540000	111	570	116	1459;1460;1461;1462;1463;1464;1465;1466;1467;1468;1469;1470	1615;1616;1617;1618;1619;1620;1621;1622;1623	1622	2
IDSLSAQLSQLQK	0	1429.78	P48678	P48678	299	311	Lmna	Prelamin-A/C;Lamin-A/C	yes	yes	2	1.511e-25	147.3	8669600	17541000	17042000	22537000	14063000	0	22583000	15900000	11681000	15126000	23745000	34125000	3150	373	3329	45155;45156;45157;45158;45159;45160;45161;45162;45163;45164;45165	48799;48800;48801;48802;48803	48802	2
INLIYSR	0	877.502	O35459	O35459	276	282	Ech1	Delta(3,5)-Delta(2,4)-dienoyl-CoA isomerase, mitochondrial	yes	yes	2	8.1586e-06	157.99	15034000	25068000	14549000	33558000	16985000	32828000	32126000	29842000	17398000	24229000	21598000	33199000	3410	142	3605	48879;48880;48881;48882;48883;48884;48885;48886;48887;48888;48889;48890	52866;52867;52868	52867	2
LTLTFNR	0	863.486	Q91VR2	Q91VR2	271	277	Atp5c1	ATP synthase subunit gamma, mitochondrial	yes	yes	2	2.1331e-07	160.69	0	0	0	0	0	0	0	0	52487000	26010000	0	88070000	4614	830	4882	66177;66178;66179	70019;70020	70020	2
EIAQDFK	0	849.423	P84244;P02301;P68433	P84244	74	80	H3f3a;H3f3c;Hist1h3a	Histone H3.3;Histone H3.3C;Histone H3.1	no	no	1;2	1.2787e-05	161.9	24628000	43431000	7184400	19539000	11039000	52143000	56165000	10908000	11061000	8260900	14010000	60565000	1647	192	1752	23993;23994;23995;23996;23997;23998;23999;24000;24001;24002;24003;24004;24005;24006;24007;24008;24009	26528;26529	26529	2
VFDYSEYWEGAR	0	1520.66	Q05920	Q05920	831	842	Pc	Pyruvate carboxylase, mitochondrial	yes	yes	2	9.2989e-38	175.73	58258000	98543000	38304000	43622000	59131000	0	68637000	0	44879000	0	72845000	72878000	7026	570	7492	101692;101693;101694;101695;101696;101697;101698;101699;101700;101701;101702	107908;107909;107910;107911;107912;107913;107914;107915;107916;107917	107910	2
QELLECIR	0	1059.54	O35855	O35855	143	150	Bcat2	Branched-chain-amino-acid aminotransferase, mitochondrial	yes	yes	2	3.1576e-17	176.66	17736000	29452000	14022000	59596000	24307000	34989000	70329000	35810000	20964000	26624000	25507000	36841000	5330	147	5692	76617;76618;76619;76620;76621;76622;76623;76624;76625;76626;76627;76628;76629;76630	80373;80374;80375	80373	2
ENNCCGASNYTDWENIPGMAK	0	2429.97	P41731	P41731	142	162	Cd63	CD63 antigen	yes	yes	3;4	0.026508	11.788	11876000	18586000	13509000	86473000	23207000	30419000	127220000	80460000	26253000	36288000	46616000	44258000	1822	349	1937	26290;26291;26292;26293;26294;26295;26296;26297;26298;26299;26300;26301;26302;26303;26304;26305;26306;26307;26308;26309;26310;26311;26312	28614;28615;28616	28616	3
EEIAHHMQSTLDDATDDWGIK	0	2411.07	P54116	P54116	168	188	Stom	Erythrocyte band 7 integral membrane protein	yes	yes	3	0.06511	13.455	2306800	4467300	1420900	0	2472100	0	6067200	5609200	0	3104900	2486300	5276200	1523	408	1623	22422;22423;22424;22425;22426;22427;22428;22429;22430	24974;24975;24976	24975	3
QQDAQEFFLHLINMVER	0	2117.04	P56399	P56399	433	449	Usp5	Ubiquitin carboxyl-terminal hydrolase 5	yes	yes	3	0.029204	15.942	0	2486900	0	0	1640900	0	10763000	1328300	0	1654500	2230000	2279400	5466	420	5835	78506;78507;78508;78509;78510;78511;78512	82289;82290;82291	82290	3
SIQTHIHEIDTFVTEAMK	0	2099.04	Q45VK7	Q45VK7	937	954	Dync2h1	Cytoplasmic dynein 2 heavy chain 1	yes	yes	3	0.050706	16.494	0	1164600	0	48326000	27008000	122350000	0	42828000	16274000	41355000	0	37427000	6030	598	6432	86833;86834;86835;86836;86837;86838;86839;86840	90643;90644;90645	90645	3
NINADEAAAMGAVYQAAALSK	0	2078.01	Q9JKR6	Q9JKR6	408	428	Hyou1	Hypoxia up-regulated protein 1	yes	yes	3	0.041803	16.93	0	969080	0	1764200	0	0	2438700	2375700	0	0	2927600	4859200	5036	1092	5382	72731;72732;72733;72734;72735;72736	76626;76627;76628	76627	3
KEIDPGTQLYTVTSSLEYK	1	2171.1	Q61490	Q61490	190	208	Alcam	CD166 antigen	yes	yes	3	0.017041	17.148	0	1877000	0	0	1925200	4116000	0	2637100	1103300	2610900	2744400	3406800	3665	634	3871	52267;52268;52269;52270;52271;52272;52273;52274	56261;56262;56263	56262	3
EGQDATACEVNPLACLSQTATCAPEIPAFSHGGFAYR	0	3995.79	O70423	O70423	727	763	Aoc3	Membrane primary amine oxidase	yes	yes	4	0.020132	18.377	0	4695400	2929400	7523800	3486600	0	11360000	7328800	0	3022700	5149100	7926100	1623	167	1728	23698;23699;23700;23701;23702;23703;23704;23705;23706	26276;26277;26278	26276	3
EAEGCGTVALLLEHSFELGDGANFQK	0	2791.31	Q3TAS6	Q3TAS6	45	70	Emc10	ER membrane protein complex subunit 10	yes	yes	3	0.032004	18.904	1344600	2838400	1553400	4048100	3433300	2960000	3990700	3701900	528450	1824200	3295200	5074600	1413	579	1505	20641;20642;20643;20644;20645;20646;20647;20648;20649;20650;20651;20652	22683;22684;22685	22683	3
GYIWNYGALPQTWEDPHLR	0	2315.11	Q91VM9	Q91VM9	132	150	Ppa2	Inorganic pyrophosphatase 2, mitochondrial	yes	yes	3	0.0085815	19.036	1097200	2822700	1213700	2152500	2027300	0	5763200	3716400	506470	1933800	2480900	3488000	2927	828	3095	41417;41418;41419;41420;41421;41422;41423;41424;41425;41426;41427	44561;44562;44563	44561	3
NGFLNLALPFFGFSEPLAAPR	0	2277.19	Q02053	Q02053	924	944	Uba1	Ubiquitin-like modifier-activating enzyme 1	yes	yes	3	0.019526	21.006	0	3950700	289630	1684900	0	2409400	3240100	1096800	0	949480	1943300	2174100	4999	559	5340	72223;72224;72225;72226;72227;72228;72229;72230;72231	76265;76266;76267	76266	3
VYCNMETGQTCVFPTQPSVPQK	0	2570.16	P11087	P11087	1278	1299	Col1a1	Collagen alpha-1(I) chain	yes	yes	3	0.011673	22.118	0	2971800	0	0	3327200	0	7429300	0	2235800	0	2421000	7069800	7528	238	8024	108740;108741;108742;108743;108744;108745;108746	115302;115303;115304	115303	3
TATSLAEGLSLVVSPDSIHSVAPENEGR	0	2835.43	Q9DBS1	Q9DBS1	60	87	Tmem43	Transmembrane protein 43	yes	yes	3	0.0079106	22.2	0	2534500	1087500	3874900	0	0	3050100	0	0	0	2487800	4430400	6371	1044	6794	91927;91928;91929;91930;91931;91932	96732;96733;96734	96733	3
YVWLVYEQEQPLSCDEPILSNK	0	2709.3	P70296	P70296	120	141	Pebp1	Phosphatidylethanolamine-binding protein 1;Hippocampal cholinergic neurostimulating peptide	yes	yes	3	0.002256	22.24	0	0	0	0	0	0	4478700	0	0	2165800	0	4187200	7882	520	8392	113105;113106;113107	119746;119747;119748	119746	3
NQQEFMVTHAR	0	1359.64	Q9D3P8	Q9D3P8	15	25	Plgrkt	Plasminogen receptor (KT)	yes	yes	3	0.037238	22.578	2738200	5292700	2945500	4084900	2854800	2493600	6240000	3236500	3317300	2890400	4434200	6056600	5138	1004	5490	74061;74062;74063;74064;74065;74066;74067;74068;74069;74070;74071;74072	77812;77813;77814	77814	3
AAATFNPELITHILDGSPENTR	0	2366.19	Q9R0H0	Q9R0H0	10	31	Acox1	Peroxisomal acyl-coenzyme A oxidase 1	yes	yes	3	0.0013677	22.996	2153700	2753900	2345800	0	2182500	0	0	0	1837700	0	784290	0	9	1118	9	122;123;124;125;126;127	247;248;249	247	3
VRLPSGDTYEAMVTAVDPVADIATLR	1	2759.42	Q9JIY5	Q9JIY5	208	233	Htra2	Serine protease HTRA2, mitochondrial	yes	yes	3	0.030926	23.566	1886500	3135700	0	2695900	2543400	0	2749200	3054900	0	2402000	2921400	4268000	7365	1087	7854	106504;106505;106506;106507;106508;106509;106510;106511;106512	113082;113083;113084	113084	3
SISHYHETLGEALQGVELEFSGLDIK	0	2871.43	Q9ET30	Q9ET30	70	95	Tm9sf3	Transmembrane 9 superfamily member 3	yes	yes	3;4	0.015253	24.068	0	6736500	404520	3767000	2879000	2823400	5628700	2464500	0	2113400	3494600	5821700	6031	1078	6433	86841;86842;86843;86844;86845;86846;86847;86848;86849;86850;86851;86852;86853;86854;86855;86856;86857;86858	90646;90647;90648	90648	3
IGPILDTNALQGEVKPVLQK	1	2132.22	Q7TNP2	Q7TNP2	559	578	Ppp2r1b	Serine/threonine-protein phosphatase 2A 65 kDa regulatory subunit A beta isoform	yes	yes	3	0.052884	24.893	2573600	5847100	2625300	5765800	3435600	3932500	6742700	4071500	1858600	3780300	4716900	6362100	3241	696	3421	46315;46316;46317;46318;46319;46320;46321;46322;46323;46324;46325;46326	49974;49975;49976	49976	3
QYFDFLSAYGAVSQGHCHPK	0	2311.05	P29758	P29758	77	96	Oat	Ornithine aminotransferase, mitochondrial	yes	yes	4	0.012154	25.198	0	0	0	3555700	0	2578200	4615500	3789200	0	0	0	5156900	5548	316	5920	79729;79730;79731;79732;79733	83515;83516;83517	83517	3
RVALSPAGVQALVK	1	1407.86	Q61941	Q61941	71	84	Nnt	NAD(P) transhydrogenase, mitochondrial	yes	yes	3	0.04372	25.731	2232700	2633200	0	0	0	1709000	2038900	0	1264100	2153000	1807400	0	5753	648	6134	83132;83133;83134;83135;83136;83137;83138;83139;83140	86801;86802;86803;86804	86804	3
LQDVFNTVGADIIQLPQIVVVGTQSSGK	0	2925.58	Q8K1M6	Q8K1M6	11	38	Dnm1l	Dynamin-1-like protein	yes	yes	3	0.0086129	26.422	0	3871500	788110	2743600	2854600	0	4212400	1652500	0	1573000	1783700	3183000	4443	774	4703	64009;64010;64011;64012;64013;64014;64015;64016;64017	68076;68077;68078	68077	3
VTGDEWGDNYYLVGPYTEQGVR	0	2517.14	Q9Z1E4	Q9Z1E4	53	74	Gys1	Glycogen [starch] synthase, muscle	yes	yes	3	0.00089209	26.84	0	0	0	0	0	0	3249300	0	0	0	2308700	3613100	7420	1158	7909	107191;107192;107193	113808;113809;113810	113810	3
YVIHTVGPIAVGQPTASQAAELR	0	2377.28	Q922B1	Q922B1	220	242	Macrod1	O-acetyl-ADP-ribose deacetylase MACROD1	yes	yes	3	0.0094635	27.081	1235100	3311200	0	0	1628400	0	6673100	3385200	0	0	2968400	2913800	7873	851	8383	113018;113019;113020;113021;113022;113023;113024	119693;119694;119695	119695	3
IMYTILEHTFHVR	0	1658.86	Q9CZD3	Q9CZD3	574	586	Gars	Glycine--tRNA ligase	yes	yes	4	0.012887	27.33	1118400	1512200	512260	1401500	0	299340	2026900	981650	463140	980040	1216400	2596100	3401	970	3596	48786;48787;48788;48789;48790;48791;48792;48793;48794;48795;48796	52727;52728;52729	52728	3
YLNEYGAPDAGGLEHIPLGWSYWYALEK	0	3211.53	Q8BFR4	Q8BFR4	142	169	Gns	N-acetylglucosamine-6-sulfatase	yes	yes	3	0.0059457	27.89	1079600	5764800	1487700	7925000	3056700	10208000	8190500	0	0	3931700	4716300	0	7793	707	8299	111879;111880;111881;111882;111883;111884;111885;111886;111887	118608;118609;118610	118610	3
NMAEQIIQEIYSQVQSK	0	2007.99	P40142	P40142	265	281	Tkt	Transketolase	yes	yes	3	0.0079969	28.883	1207000	3485400	0	2997800	1811000	0	9820300	2887000	0	2008600	2651700	4998700	5094	345	5442	73457;73458;73459;73460;73461;73462;73463;73464;73465	77248;77249;77250	77249	3
GAGYTFGQDISETFNHANGLTLVSR	0	2654.27	P63330;P62715	P63330	215	239	Ppp2ca;Ppp2cb	Serine/threonine-protein phosphatase 2A catalytic subunit alpha isoform;Serine/threonine-protein phosphatase 2A catalytic subunit beta isoform	yes	no	3	0.0072309	29.198	2079700	5057000	1688900	6479200	2648300	3560800	7901300	3415700	0	2835200	4487700	5303800	2411	510	2551	34224;34225;34226;34227;34228;34229;34230;34231;34232;34233;34234	36973;36974;36975	36973	3
KEEELQGALAR	1	1242.66	Q61879	Q61879	1088	1098	Myh10	Myosin-10	yes	yes	3	0.015607	29.245	640320	1285700	1541700	0	0	0	0	0	0	0	2871500	0	3657	646	3863	52171;52172;52173;52174;52175	56171;56172;56173	56173	3
DLPAAAAPAGPASFAR	0	1481.76	Q9CQ60	Q9CQ60	57	72	Pgls	6-phosphogluconolactonase	yes	yes	2	0.02365	29.544	2709000	6730100	2259300	4596500	4635500	0	10484000	0	0	4250000	7598300	6418100	1157	910	1227	17057;17058;17059;17060;17061;17062;17063;17064;17065	18628;18629;18630	18628	3
EAQNTCAMLTTFNEVDMSNIQEMR	0	2832.22	Q9D2G2	Q9D2G2	241	264	Dlst	Dihydrolipoyllysine-residue succinyltransferase component of 2-oxoglutarate dehydrogenase complex, mitochondrial	yes	yes	3	0.0060007	29.591	1251400	0	0	3712200	1095400	0	6747400	2969900	0	2264500	2239000	3831300	1440	998	1533	20990;20991;20992;20993;20994;20995;20996;20997	23038;23039;23040	23040	3
SVPLAATSMLITQGLISK	0	1829.03	Q9CRD0	Q9CRD0	47	64	Ociad1	OCIA domain-containing protein 1	yes	yes	2	0.014635	30.059	733360	1133400	377120	1535500	0	0	2116200	1272100	334430	1202000	1195200	2386200	6287	950	6707	90763;90764;90765;90766;90767;90768;90769;90770;90771;90772	95430;95431;95432	95430	3
ASVITQVFHVPLEER	0	1723.93	Q8VDJ3	Q8VDJ3	73	87	Hdlbp	Vigilin	yes	yes	2;3	0.023926	30.331	1125800	3974200	0	2631700	0	802300	2301700	1206900	553240	2220000	1551300	4631000	623	808	664	8618;8619;8620;8621;8622;8623;8624;8625;8626;8627;8628;8629;8630	9117;9118;9119	9118	3
VFVPTGYSAFPSEILHAPEK	0	2188.12	Q9D379	Q9D379	392	411	Ephx1	Epoxide hydrolase 1	yes	yes	3	0.0023847	30.684	3357400	0	2595100	4119000	2461200	3908300	7359500	0	3761200	1154100	4514100	5992600	7046	1001	7513	102001;102002;102003;102004;102005;102006;102007;102008;102009;102010	108206;108207;108208	108208	3
VDIDDHTDLAIEYEVSAVPTVLAIK	0	2725.41	P97493	P97493	116	140	Txn2	Thioredoxin, mitochondrial	yes	yes	3	0.0041529	30.925	0	0	0	3250200	0	2506800	8327900	7622400	0	1873400	6259300	2642400	6944	545	7407	100558;100559;100560;100561;100562;100563;100564;100565;100566;100567	106663;106664;106665	106665	3
SQGGSSLQDGSLELMVHRR	1	2056.01	O09159	O09159	799	817	Man2b1	Lysosomal alpha-mannosidase	yes	yes	4	0.0025265	30.945	2209300	4303500	0	7891500	2670600	7003100	6243900	5114800	0	4447600	3999200	5157700	6168	131	6578	88956;88957;88958;88959;88960;88961;88962;88963;88964;88965	93339;93340;93341	93340	3
NFDSLISSNCTEELENAGVEVLK	0	2567.21	P47791	P47791	247	269	Gsr	Glutathione reductase, mitochondrial	yes	yes	3	0.0029682	31.176	1705800	3804800	2050700	7158600	3465200	4630900	6231800	5470800	0	3687700	3403400	6221100	4965	366	5306	71863;71864;71865;71866;71867;71868;71869;71870;71871;71872;71873	75996;75997;75998	75997	3
QVDVPTLTGAFGILASHVPTLQVLR	0	2631.47	Q9D3D9	Q9D3D9	57	81	Atp5d	ATP synthase subunit delta, mitochondrial	yes	yes	3	0.0039835	31.36	638570	2826100	1097500	2994300	1393200	1139400	0	1706800	0	926610	1718100	2894700	5518	1003	5889	79374;79375;79376;79377;79378;79379;79380;79381;79382;79383	83195;83196;83197	83196	3
CLAFHDISPQAPTHFLVIPK	0	2290.19	P70349	P70349	38	57	Hint1	Histidine triad nucleotide-binding protein 1	yes	yes	3	0.0021787	31.883	4063700	6089400	1101000	10686000	4339700	9358900	0	6684100	0	3747600	6109800	8853100	803	522	854	11396;11397;11398;11399;11400;11401;11402;11403;11404;11405	11878;11879;11880	11880	3
KGTELLLQQER	1	1313.73	Q8C129	Q8C129	624	634	Lnpep	Leucyl-cystinyl aminopeptidase	yes	yes	3	0.0086771	32.159	1477400	3041300	0	2099900	0	3127700	2838800	2463500	2182200	2211100	2107500	3431400	3700	753	3908	52780;52781;52782;52783;52784;52785;52786;52787;52788;52789;52790	56752;56753;56754;56755;56756;56757;56758;56759	56756	3
RCFIEEIPDETMVIGNYR	1	2241.06	Q8R1V4	Q8R1V4	40	57	Tmed4	Transmembrane emp24 domain-containing protein 4	yes	yes	3	0.00082133	32.181	2421000	2856200	0	4941800	2915400	0	3715500	4791300	0	3622100	4063000	3890500	5577	798	5952	80156;80157;80158;80159;80160;80161;80162;80163;80164	83836;83837;83838	83836	3
AVVGEEALTSDDLLYLEFLQK	0	2352.21	P62814	P62814	437	457	Atp6v1b2	V-type proton ATPase subunit B, brain isoform	yes	yes	2;3	0.00050832	32.275	0	10183000	0	6269000	2719200	0	3187700	5981000	0	3192500	6084200	4586100	716	478	762	10043;10044;10045;10046;10047;10048;10049;10050;10051;10052;10053;10054	10464;10465;10466	10464	3
HGEVCPAGWKPGSETIIPDPAGK	1	2402.17	O08807	O08807	244	266	Prdx4	Peroxiredoxin-4	yes	yes	3	0.00072034	32.337	2105700	4543100	0	0	0	0	3194400	4855200	3807500	0	3917400	7215800	2971	126	3141	42013;42014;42015;42016;42017;42018;42019	45252;45253;45254	45253	3
AIEEAPSVHHVNPSCKD	1	1888.87	Q8BWM0	Q8BWM0	368	384	Ptges2	Prostaglandin E synthase 2;Prostaglandin E synthase 2 truncated form	yes	yes	3	0.0034203	32.815	0	4411600	1798400	4581200	0	2351000	6716300	3407700	0	3311100	0	6104300	313	747	329	4187;4188;4189;4190;4191;4192;4193;4194	4585;4586;4587	4585	3
SGDLFNCGSLTIR	0	1438.69	Q6P3A8	Q6P3A8	169	181	Bckdhb	2-oxoisovalerate dehydrogenase subunit beta, mitochondrial	yes	yes	2	0.040339	33.225	1694900	4764500	2178400	4538300	2525600	1797200	10677000	0	1444500	2597300	3608800	6123500	5951	669	6348	85872;85873;85874;85875;85876;85877;85878;85879;85880;85881;85882	89550;89551;89552	89550	3
QLQEETSPDGIMTEALPPARR	1	2338.16	Q9CQJ8	Q9CQJ8	139	159	Ndufb9	NADH dehydrogenase [ubiquinone] 1 beta subcomplex subunit 9	yes	yes	3	0.0020595	33.248	5872400	0	0	5166900	0	0	0	0	3612800	1455100	5937300	0	5439	923	5807	78203;78204;78205;78206;78207	82041;82042;82043;82044	82041	3
ANEFHDVNCEVVAVSVDSHFSHLAWINTPR	0	3449.62	P20108	P20108	120	149	Prdx3	Thioredoxin-dependent peroxide reductase, mitochondrial	yes	yes	4	0.00026818	33.289	1898700	3373900	0	5171600	0	0	6157500	0	1356900	0	3299700	5999200	484	287	520	6861;6862;6863;6864;6865;6866;6867	7334;7335;7336	7335	3
LGGSLADSYLDEGFLLDK	0	1911.95	P80314	P80314	205	222	Cct2	T-complex protein 1 subunit beta	yes	yes	2	0.0079554	33.685	975080	2000100	894610	2392800	1461300	0	2713400	0	0	1783600	1797900	3764700	4097	528	4330	59384;59385;59386;59387;59388;59389;59390;59391;59392	63231;63232;63233	63231	3
QIIQQNPSLLPALLQQIGR	0	2129.23	P54728	P54728	290	308	Rad23b	UV excision repair protein RAD23 homolog B	yes	yes	3	0.0013931	33.697	0	2585000	2712500	3176400	0	0	0	1363800	0	2675600	1001600	0	5395	410	5761	77618;77619;77620;77621;77622;77623	81550;81551;81552	81551	3
EIFDSRGNPTVEVDLYTAK	1	2153.06	P17182	P17182	10	28	Eno1	Alpha-enolase	yes	yes	3	0.0018157	33.707	4054400	2644500	0	4520900	4205500	3958000	0	2745800	0	2516700	2709200	0	1657	271	1762	24161;24162;24163;24164;24165;24166;24167;24168	26692;26693;26694	26692	3
LGLDFPNLPYLIDGSHK	0	1897.99	Q80W21;P15626;P10649	Q80W21	53	69	Gstm7;Gstm2;Gstm1	Glutathione S-transferase Mu 7;Glutathione S-transferase Mu 2;Glutathione S-transferase Mu 1	yes	no	3	0.0004885	33.872	3422100	5098100	2097300	4413500	3510700	0	7151900	3435500	0	3361400	4320700	6850800	4103	234	4336	59434;59435;59436;59437;59438;59439;59440;59441;59442;59443	63258;63259;63260	63259	3
YQEEFEHFQQELDK	0	1868.82	Q9D0F3	Q9D0F3	297	310	Lman1	Protein ERGIC-53	yes	yes	3	0.0076606	34.101	5030000	8443400	2550400	4465100	4404300	0	3743800	2790000	3672600	3961200	3856400	7370400	7822	981	8330	112397;112398;112399;112400;112401;112402;112403;112404;112405;112406;112407	119193;119194;119195	119194	3
TLQEEHVTVAQLR	0	1522.81	Q9QXS1	Q9QXS1	1740	1752	Plec	Plectin	yes	yes	3	0.0039375	34.179	2139200	2447100	0	3555000	2563100	2479600	2778800	2746200	1953100	2262900	2759900	3801900	6606	1102	7037	95293;95294;95295;95296;95297;95298;95299;95300;95301;95302;95303	100571;100572;100573	100571	3
GQNEDPGSLLTQFRR	1	1716.85	P10852	P10852	404	418	Slc3a2	4F2 cell-surface antigen heavy chain	yes	yes	3	0.00089212	34.302	5838800	9646800	3320300	9534400	6870700	4598500	10250000	6633800	4416100	6281000	7784500	8652000	2756	235	2916	39204;39205;39206;39207;39208;39209;39210;39211;39212;39213;39214;39215	42160;42161;42162	42160	3
DQLQTFSEEHPVLLTEAPLNPR	0	2533.28	P61164	P61164	97	118	Actr1a	Alpha-centractin	yes	yes	3	0.0016375	34.405	1871800	2728700	1829200	2262000	2253200	0	3319400	0	1833600	0	3747900	4046900	1235	446	1317	18237;18238;18239;18240;18241;18242;18243;18244;18245	20069;20070;20071	20069	3
IGEWELIQESGVPLKPLFGPGYTGIR	1	2855.52	P56399	P56399	304	329	Usp5	Ubiquitin carboxyl-terminal hydrolase 5	yes	yes	3	0.00023467	34.474	2954000	7255000	2727900	0	4190900	0	10252000	4269200	0	4121100	4829500	7810100	3222	420	3402	46086;46087;46088;46089;46090;46091;46092;46093;46094	49722;49723;49724	49724	3
ICHQIEYYFGDFNLPR	0	2070.96	P32067	P32067	17	32	Ssb	Lupus La protein homolog	yes	yes	3	0.00025202	34.928	1674700	3678900	1391800	2544600	3096800	2831600	3410700	2333200	1108100	2381400	2963300	3477500	3123	322	3301	44784;44785;44786;44787;44788;44789;44790;44791;44792;44793;44794;44795	48388;48389;48390;48391	48389	3
ADDGRPFPQVIK	1	1341.7	P05064	P05064	88	99	Aldoa	Fructose-bisphosphate aldolase A	yes	yes	3	0.0616	34.96	0	0	4481900	7687700	6366200	10907000	10019000	6365100	7174600	5973500	10206000	13761000	109	199	114	1446;1447;1448;1449;1450;1451;1452;1453;1454;1455	1611;1612;1613	1613	3
GNPSGIQPDLLISLTAPK	0	1820	Q8K4Z3	Q8K4Z3	222	239	Apoa1bp	NAD(P)H-hydrate epimerase	yes	yes	2	0.006919	35.204	2407100	4241600	1903800	5215700	2954200	2864200	4620800	3323200	1815400	3024200	4356600	5540200	2721	786	2879	38727;38728;38729;38730;38731;38732;38733;38734;38735;38736;38737;38738	41751;41752;41753	41752	3
EGSSHNWQHITDQIGMFCFTGLKPEQVER	1	3430.58	P05202	P05202	365	393	Got2	Aspartate aminotransferase, mitochondrial	yes	yes	5	0.00054464	35.216	721660	0	0	4005800	1339300	5903700	0	0	0	1548800	1873300	4242200	1625	202	1730	23714;23715;23716;23717;23718;23719;23720	26280;26281;26282	26280	3
IVFVPGCSVPLTIVK	0	1627.94	Q9D0I9	Q9D0I9	363	377	Rars	Arginine--tRNA ligase, cytoplasmic	yes	yes	2	0.0084983	35.414	1320700	1918600	975900	1911900	1575600	2590700	3903500	1179100	853750	0	1637600	2283300	3573	983	3776	50981;50982;50983;50984;50985;50986;50987;50988;50989;50990;50991	55053;55054;55055	55054	3
EIDQEAAVEVSQLRDPQHDLDR	1	2562.23	Q9CR68	Q9CR68	183	204	Uqcrfs1	Cytochrome b-c1 complex subunit Rieske, mitochondrial;Cytochrome b-c1 complex subunit 11	yes	yes	4	0.0031871	35.421	2992200	0	5793900	7472600	5307400	0	8347000	6510500	2216800	0	5117400	6763600	1652	946	1757	24068;24069;24070;24071;24072;24073;24074;24075;24076	26584;26585;26586	26584	3
SVYAHFPINVVIQENGSLVEIR	0	2483.32	P51410	P51410	94	115	Rpl9	60S ribosomal protein L9	yes	yes	3	0.0014318	35.538	0	2270000	362120	1815800	1348300	1951400	4596500	2368400	0	1504000	0	3168800	6307	392	6727	91050;91051;91052;91053;91054;91055;91056;91057;91058	95775;95776;95777	95777	3
NAIDDGCVVPGAGAVEVALAEALIK	0	2451.27	P80317	P80317	400	424	Cct6a	T-complex protein 1 subunit zeta	yes	yes	3	0.00011005	35.628	851300	0	865990	0	1302500	0	5098700	0	0	0	1611800	3768000	4915	531	5255	71162;71163;71164;71165;71166;71167	75305;75306;75307	75306	3
LWYTVDKAPDAWDYSQGFVNEEMIR	1	3032.4	Q9DCN2	Q9DCN2	235	259	Cyb5r3	NADH-cytochrome b5 reductase 3;NADH-cytochrome b5 reductase 3 membrane-bound form;NADH-cytochrome b5 reductase 3 soluble form	yes	yes	3	0.0090588	35.66	1212600	4455800	1141300	3596500	1958300	3714300	9614400	2838700	0	2647400	4067100	5444200	4721	1053	4995	68000;68001;68002;68003;68004;68005;68006;68007;68008;68009;68010	72214;72215;72216	72216	3
YSSVYGASVSDEDLKR	1	1774.84	Q9CRB9	Q9CRB9	49	64	Chchd3	MICOS complex subunit Mic19	yes	yes	2	0.012509	35.737	2852100	0	0	3235000	0	1913800	4217700	2877700	0	3297200	3270200	4176700	7850	949	8360	112738;112739;112740;112741;112742;112743;112744;112745	119473;119474;119475	119473	3
HGIPDETCNNYQAK	0	1645.72	Q9WUU7	Q9WUU7	149	162	Ctsz	Cathepsin Z	yes	yes	2;3	0.0065303	35.944	2695500	7230700	3241600	10131000	4805300	9764700	5775700	6401700	4628400	4980900	3839800	6860800	2977	1141	3147	42127;42128;42129;42130;42131;42132;42133;42134;42135;42136;42137;42138;42139;42140;42141;42142;42143;42144;42145;42146;42147;42148;42149;42150	45428;45429;45430	45430	3
AVLASMDNENMHTPDIGGQGTTSQAIQDIIR	0	3282.56	P70404	P70404	351	381	Idh3g	Isocitrate dehydrogenase [NAD] subunit gamma 1, mitochondrial	yes	yes	3	4.5304e-05	36.202	4837700	6023200	1277700	3569500	2586500	0	12545000	4600500	1235800	5298000	4805000	8523900	691	524	737	9741;9742;9743;9744;9745;9746;9747;9748;9749;9750;9751	10157;10158;10159	10158	3
VPELLGPEDQLVLGPDQPEDEVGESSEEEPVESR	0	3702.73	Q91VJ2	Q91VJ2	141	174	Prkcdbp	Protein kinase C delta-binding protein	yes	yes	3	4.3222e-05	36.467	2678500	6390100	6352800	7813900	3802500	6684000	6945200	5803400	0	5173100	6005100	11645000	7314	826	7801	105793;105794;105795;105796;105797;105798;105799;105800;105801;105802;105803	112251;112252;112253	112252	3
SVFPEAIIIRPSDIFGR	1	1916.05	Q9DC69	Q9DC69	193	209	Ndufa9	NADH dehydrogenase [ubiquinone] 1 alpha subcomplex subunit 9, mitochondrial	yes	yes	3	0.0074479	36.638	416740	1975400	646560	1218800	1430900	1072700	2391100	783390	83177	1139700	1576500	2738700	6274	1047	6692	90593;90594;90595;90596;90597;90598;90599;90600;90601;90602;90603;90604	95276;95277;95278	95277	3
LQAVEVVITHLAPGTK	0	1674.97	Q9CR86	Q9CR86	122	137	Carhsp1	Calcium-regulated heat stable protein 1	yes	yes	2;3	0.0020921	36.982	2541900	3291600	2370900	3457400	3608600	2033500	3741300	4552400	558180	3577500	3606800	5049500	4437	947	4696	63917;63918;63919;63920;63921;63922;63923;63924;63925;63926;63927;63928;63929;63930;63931;63932;63933;63934;63935	67980;67981;67982	67982	3
LFEDELTLDNLTRPQLVALCK	1	2487.3	Q9Z2I0	Q9Z2I0	310	330	Letm1	LETM1 and EF-hand domain-containing protein 1, mitochondrial	yes	yes	3	0.0047704	37.09	1886900	3894500	1463000	2819900	2540600	0	8988400	3414900	0	2120500	4088200	5249200	4026	1168	4250	57336;57337;57338;57339;57340;57341;57342;57343;57344;57345	61009;61010;61011	61011	3
DAGHPLYPFNDPY	0	1504.66	Q9JII6	Q9JII6	313	325	Akr1a1	Alcohol dehydrogenase [NADP(+)]	yes	yes	2	0.027822	37.112	1746000	3148900	1475600	2531800	2000200	1757800	6197700	0	1409300	2123800	3298800	4015300	853	1084	909	12474;12475;12476;12477;12478;12479;12480;12481;12482;12483;12484	13182;13183;13184	13183	3
GHAAPILYAVWAEAGFLPEAELLNLRK	1	2948.59	P40142	P40142	76	102	Tkt	Transketolase	yes	yes	4	0.0006353	37.228	0	3052000	0	2021200	0	2905500	6979500	0	0	1348200	2548600	0	2571	345	2719	36377;36378;36379;36380;36381;36382	39239;39240;39241	39241	3
DNYVPEVSALDQEIIEVDPDTK	0	2488.19	P63276	P63276	82	103	Rps17	40S ribosomal protein S17	yes	yes	2	0.0033064	38.028	693620	0	0	3069300	2033700	6937400	4051400	2013600	0	1404300	1885500	3782400	1211	507	1293	17934;17935;17936;17937;17938;17939;17940;17941;17942	19754;19755;19756	19756	3
DEFEGLFKQPAENVNQYLTDSK	1	2571.21	Q02053	Q02053	650	671	Uba1	Ubiquitin-like modifier-activating enzyme 1	yes	yes	3	0.0036742	38.267	4539600	8936000	3201300	6681200	5146900	4272300	9739800	5117800	0	4748300	8022500	8835700	936	559	995	13812;13813;13814;13815;13816;13817;13818;13819;13820;13821;13822	15047;15048;15049	15047	3
LMHAIGGDDYVR	0	1345.64	Q9CQF9	Q9CQF9	182	193	Pcyox1	Prenylcysteine oxidase	yes	yes	2	0.036112	38.75	2544600	5679700	0	3665700	2089600	1327000	0	0	0	3299300	4209500	6377700	4352	921	4604	62926;62927;62928;62929;62930;62931;62932;62933	67132;67133;67134	67133	3
AAVPSGASTGIYEALELRDNDKTR	2	2533.28	P17182	P17182	33	56	Eno1	Alpha-enolase	yes	yes	4	0.0024204	38.933	0	3110500	0	4273800	4435300	0	5557700	0	0	2880700	5269200	3532100	83	271	87	1104;1105;1106;1107;1108;1109;1110	1292;1293;1294	1293	3
AHGVVVEDITVEQAFR	0	1768.91	Q9CYW4	Q9CYW4	35	50	Hdhd3	Haloacid dehalogenase-like hydrolase domain-containing protein 3	yes	yes	3	8.2782e-05	38.995	2023700	3262700	2288400	0	2264700	2486200	3393700	2634400	1090100	1678600	2177200	2998700	296	964	311	3934;3935;3936;3937;3938;3939;3940;3941;3942;3943;3944;3945	4362;4363;4364;4365	4363	3
GLLLFVDEADAFLRK	1	1705.94	Q925I1	Q925I1	404	418	Atad3	ATPase family AAA domain-containing protein 3	yes	yes	2;3	0.0060433	39.266	3037700	2994800	710380	0	1318100	0	3802000	0	0	0	2968700	1985100	2677	858	2830	37984;37985;37986;37987;37988;37989;37990;37991;37992;37993;37994	40893;40894;40895	40894	3
VVDGAVGAQWLAEFK	0	1588.82	Q8BMF4	Q8BMF4	617	631	Dlat	Dihydrolipoyllysine-residue acetyltransferase component of pyruvate dehydrogenase complex, mitochondrial	yes	yes	2	0.0070855	39.266	1771600	3172000	1047300	2467400	1762900	0	3636600	1834700	0	1328400	2543100	4066100	7469	734	7960	107867;107868;107869;107870;107871;107872;107873;107874;107875;107876	114517;114518;114519	114518	3
AADPPAENSSAPEAEQGGAE	0	1896.8	P62960	P62960	303	322	Ybx1	Nuclease-sensitive element-binding protein 1	yes	yes	2	0.002804	39.73	3349600	3971100	2383700	4258800	3581200	5341200	3996100	2953500	4340400	3056600	2926400	4458200	18	495	19	249;250;251;252;253;254;255;256;257;258;259;260	407;408;409;410;411	408	3
VGLTNYAAAYCTGLLLAR	0	1926	P47962	P47962	90	107	Rpl5	60S ribosomal protein L5	yes	yes	3	0.0010633	40.085	630830	3038500	908450	0	1982200	0	4709100	0	0	0	2094900	4049800	7077	370	7545	102436;102437;102438;102439;102440;102441;102442	108730;108731;108732	108731	3
GPHLVQSDGTVPFWAHAGNAIPSADQIR	0	2940.46	Q9D0F3	Q9D0F3	62	89	Lman1	Protein ERGIC-53	yes	yes	3;4	0.0001375	40.104	6560900	12507000	6921400	10410000	7609000	6340400	14736000	5285300	6650900	6979700	10991000	16661000	2732	981	2890	38873;38874;38875;38876;38877;38878;38879;38880;38881;38882;38883;38884;38885;38886;38887;38888;38889;38890;38891;38892;38893;38894;38895	41891;41892;41893;41894;41895	41895	3
GEATDLLRGSSPDVHTLLEITEESDAVLVDK	1	3308.66	O54724	O54724	358	388	Ptrf	Polymerase I and transcript release factor	yes	yes	3;4	2.0283e-05	40.254	1619500	0	0	8023200	4250000	0	0	0	0	0	0	0	2470	153	2612	35047;35048;35049;35050	37962;37963;37964	37963	3
LSTLPSDFCGLTHLVK	0	1786.93	Q922Q8	Q922Q8	51	66	Lrrc59	Leucine-rich repeat-containing protein 59	yes	yes	3	0.00076418	40.493	2952900	6243800	2196400	5726700	4603400	4102100	10059000	0	0	758480	0	15953000	4576	856	4840	65724;65725;65726;65727;65728;65729;65730;65731;65732	69555;69556;69557	69557	3
FVDGLMIHSGDPVNYYVDTAVR	0	2467.18	P62908	P62908	152	173	Rps3	40S ribosomal protein S3	yes	yes	3	0.00056105	40.756	0	7341200	0	0	0	0	9400600	0	0	2118800	5735400	9829500	2345	492	2480;2481	33434;33435;33436;33437;33438;33439;33440;33441;33442	36083;36084;36085	36083	3
KALTGHLEEVVLAMLK	1	1751	P10107	P10107	98	113	Anxa1	Annexin A1	yes	yes	3	0.0076173	40.801	2315400	4343800	0	4056000	2777200	2666200	2918700	5071900	282780	3489800	3137600	2178200	3630	229	3835	51762;51763;51764;51765;51766;51767;51768;51769;51770;51771;51772	55829;55830;55831	55829	3
GVVNFAVVITDGHVTGSPCGGIK	0	2283.17	Q02788	Q02788	167	189	Col6a2	Collagen alpha-2(VI) chain	yes	yes	3	0.00041712	40.81	3856600	11435000	4276000	8310700	7575500	6978700	18118000	8687100	0	5417100	10161000	12420000	2900	563	3068	41188;41189;41190;41191;41192;41193;41194;41195;41196;41197;41198	44335;44336;44337	44336	3
LRDVAAVNGLYR	1	1345.75	Q3TAS6	Q3TAS6	98	109	Emc10	ER membrane protein complex subunit 10	yes	yes	3	0.012247	41.242	2157000	4249500	0	4612000	3082300	0	4584100	3945100	3124400	0	3219400	4235300	4497	579	4760	64734;64735;64736;64737;64738;64739;64740;64741;64742	68579;68580;68581	68579	3
IPLSQEEIPLQGHAFEAR	0	2034.05	Q99MR8	Q99MR8	364	381	Mccc1	Methylcrotonoyl-CoA carboxylase subunit alpha, mitochondrial	yes	yes	3	0.00080414	41.86	0	2550400	2722400	0	1738000	0	4067800	0	0	0	2622300	3688900	3428	888	3624	49124;49125;49126;49127;49128;49129	53083;53084;53085;53086	53085	3
GSGTQLFDHIAECLANFMDK	0	2253.02	O08528	O08528	121	140	Hk2	Hexokinase-2	yes	yes	3	0.00044237	41.912	372170	2964800	0	2023600	905730	0	8714700	1138000	0	1175900	1785000	4180400	2786	118	2948	39526;39527;39528;39529;39530;39531;39532;39533;39534	42422;42423;42424	42424	3
VTGEVLDILSRLPESVER	1	2011.1	O08917	O08917	393	410	Flot1	Flotillin-1	yes	yes	3	0.0088587	42.382	2347100	2356200	745030	6380000	3161100	4003700	3062200	3821900	0	2514600	2268000	5264900	7422	127	7911	107206;107207;107208;107209;107210;107211;107212;107213;107214;107215;107216	113818;113819;113820	113820	3
VFITDDFHDMMPK	0	1594.72	P08113	P08113	416	428	Hsp90b1	Endoplasmin	yes	yes	2;3	0.023612	42.395	0	0	0	0	971140	0	4994000	1398200	0	1501100	1543900	1845300	7035	214	7501	101808;101809;101810;101811;101812;101813;101814	107977;107978;107979;107980	107980	3
LLCEGLQDPQCR	0	1487.69	Q91VI7	Q91VI7	127	138	Rnh1	Ribonuclease inhibitor	yes	yes	2	0.022971	42.718	2232200	2927800	0	0	1889800	0	0	0	0	0	3415500	3507100	4231	825	4477	61328;61329;61330;61331;61332	65185;65186;65187	65187	3
WVPPLIGEMYGLR	0	1529.81	Q9ERS2	Q9ERS2	116	128	Ndufa13	NADH dehydrogenase [ubiquinone] 1 alpha subcomplex subunit 13	yes	yes	2	0.012797	42.743	1362500	2633300	0	3009700	1734000	0	0	0	0	1154900	0	4889600	7633	1072	8134	110027;110028;110029;110030;110031;110032	116742;116743;116744	116742	3
EYQDAFLFNELK	0	1515.72	Q9WTM5	Q9WTM5	445	456	Ruvbl2	RuvB-like 2	yes	yes	2	0.022937	42.743	974230	3388600	1109300	2604400	1865800	0	2975100	2978500	1059900	2489000	2627200	4388900	2027	1129	2147	29035;29036;29037;29038;29039;29040;29041;29042;29043;29044;29045	31564;31565;31566	31566	3
ICFGDGDGTVNLESVLQCQAWQSR	0	2739.24	Q8VEB4	Q8VEB4	354	377	Pla2g15	Group XV phospholipase A2	yes	yes	3	4.7462e-05	42.746	0	3888500	0	5978300	0	4117900	5897500	4284900	0	3468400	0	5107600	3122	812	3300	44777;44778;44779;44780;44781;44782;44783	48385;48386;48387	48386	3
VDCAVLDCEDGVAENKK	1	1920.86	Q8R4N0	Q8R4N0	65	81	Clybl	Citrate lyase subunit beta-like protein, mitochondrial	yes	yes	2	0.013139	42.809	1695900	2068000	1316600	2759000	0	1345900	4537500	2762000	2178900	0	1673600	3971100	6924	802	7385	100239;100240;100241;100242;100243;100244;100245;100246;100247;100248	106280;106281;106282;106283	106280	3
ILSISADIETIGEILKK	1	1842.07	P61979	P61979	87	103	Hnrnpk	Heterogeneous nuclear ribonucleoprotein K	yes	yes	3	0.00026783	42.813	2314200	2582300	1180300	2626100	3461800	2784900	3722600	1867900	0	1549000	2906800	2665700	3372	452	3561	48328;48329;48330;48331;48332;48333;48334;48335;48336;48337;48338;48339	52167;52168;52169	52169	3
PLENLEEEGLPKNPDLR	1	1962.01	Q99JI4	Q99JI4	2	18	Psmd6	26S proteasome non-ATPase regulatory subunit 6	yes	yes	3	0.002944	42.913	2567000	6135400	2114200	2414200	3552300	0	6540200	3928200	3514400	3526500	3721600	4475400	5261	863	5621	75692;75693;75694;75695;75696;75697;75698;75699;75700;75701;75702	79437;79438;79439;79440	79437	3
IFQNLNGALDEVILK	0	1685.94	Q9R0E1	Q9R0E1	221	235	Plod3	Procollagen-lysine,2-oxoglutarate 5-dioxygenase 3	yes	yes	2	0.0034754	43.084	832100	1943600	1767800	1675500	1280600	0	3413800	1264800	386080	1477800	2405900	2971700	3206	1116	3386	45856;45857;45858;45859;45860;45861;45862;45863;45864;45865;45866	49506;49507;49508	49508	3
SHSEPAEFSAQLDPSFIK	0	1988.95	Q99J99	Q99J99	147	164	Mpst	3-mercaptopyruvate sulfurtransferase	yes	yes	2	0.0025821	43.084	2015000	3087900	1827200	0	2639200	0	4884700	0	1370600	2266300	2753100	0	6000	861	6401	86504;86505;86506;86507;86508;86509;86510;86511	90369;90370;90371	90371	3
DYPGFSPSVDAEAIRK	1	1750.85	O35639	O35639	14	29	Anxa3	Annexin A3	yes	yes	2;3	0.014471	43.084	3147100	0	2750700	3732800	5738300	1757900	6262800	2557000	4584700	3805500	5054800	6841800	1389	143	1477	20237;20238;20239;20240;20241;20242;20243;20244;20245;20246;20247;20248;20249;20250;20251;20252	22191;22192;22193	22192	3
DALRDEYDDLSDLNAVQMESVR	1	2553.17	Q80UU9	Q80UU9	157	178	Pgrmc2	Membrane-associated progesterone receptor component 2	yes	yes	3	0.0013516	44.052	5440100	0	0	6094300	5861500	0	11768000	6678700	0	0	7154800	7601400	863	700	919	12690;12691;12692;12693;12694;12695;12696	13635;13636;13637	13636	3
NYLPAINGIVFLVDCADHER	0	2315.14	Q9CQC9	Q9CQC9	88	107	Sar1b	GTP-binding protein SAR1b	yes	yes	3	0.0001367	44.089	1639800	1854800	0	0	2443500	1642700	0	0	0	0	3453500	0	5239	919	5599	75452;75453;75454;75455;75456	79242;79243;79244	79244	3
IDILDSALLRPGR	1	1437.83	P62196	P62196	298	310	Psmc5	26S protease regulatory subunit 8	yes	yes	3	0.01406	44.299	572330	1765300	1691900	0	1545100	0	0	0	1165200	0	1260700	2504400	3139	460	3318	45007;45008;45009;45010;45011;45012;45013	48583;48584;48585	48584	3
ILSNTPVIEDSTDFFK	0	1824.91	Q8K009	Q8K009	355	370	Aldh1l2	Mitochondrial 10-formyltetrahydrofolate dehydrogenase	yes	yes	2	0.011298	44.299	1287100	2574600	1186400	1868800	1333500	0	2790800	916330	1129900	1212400	1536400	3154600	3376	772	3565	48376;48377;48378;48379;48380;48381;48382;48383;48384;48385;48386	52225;52226;52227	52226	3
IYGQACATYESASLR	0	1688.78	P47934	P47934	444	458	Crat	Carnitine O-acetyltransferase	yes	yes	2	0.0031687	44.299	0	3599700	0	0	1475100	1444700	7607200	0	0	0	2324700	3701200	3613	368	3818	51562;51563;51564;51565;51566;51567	55644;55645;55646	55646	3
GQNEDPGSLLTQFR	0	1560.75	P10852	P10852	404	417	Slc3a2	4F2 cell-surface antigen heavy chain	yes	yes	2	0.0072101	44.299	4716600	9592700	5550700	9589000	5834900	6145400	10549000	5829800	5297300	6234900	7691100	10682000	2755	235	2915	39192;39193;39194;39195;39196;39197;39198;39199;39200;39201;39202;39203	42157;42158;42159	42157	3
GIPEFWFTIFR	0	1411.73	Q78ZA7	Q78ZA7	158	168	Nap1l4	Nucleosome assembly protein 1-like 4	yes	yes	2	0.034649	44.309	266800	1786000	0	1208200	822120	0	0	0	0	0	1293900	0	2609	691	2757	36947;36948;36949;36950;36951	39887;39888;39889	39888	3
ASDETGFIAVHK	0	1273.63	P34914	P34914	409	420	Ephx2	Bifunctional epoxide hydrolase 2;Cytosolic epoxide hydrolase 2;Lipid-phosphate phosphatase	yes	yes	2	0.020853	44.318	1876700	3895400	1480800	2552700	1739800	1765600	3811500	2147100	3326900	2097400	2137500	3405700	586	326	625	8132;8133;8134;8135;8136;8137;8138;8139;8140;8141;8142;8143	8691;8692;8693	8691	3
AAESLADPTEYENLFPGLK	0	2064.01	O55029	O55029	784	802	Copb2	Coatomer subunit beta	yes	yes	2	0.0020019	44.616	1782900	3096200	1678500	4026300	3146500	5476700	5028600	2972200	423220	2466700	3204900	5263300	21	158	22	328;329;330;331;332;333;334;335;336;337;338;339;340;341	565;566;567	567	3
TTLSTFQSPEFSVTR	0	1699.84	Q9D8U8	Q9D8U8	53	67	Snx5	Sorting nexin-5	yes	yes	2	0.01956	44.847	1475100	2555000	1205200	4238600	2306200	0	3352800	2145900	1328600	1970900	2853900	3626000	6757	1028	7199	97382;97383;97384;97385;97386;97387;97388;97389;97390;97391;97392	102696;102697;102698	102697	3
GFGFVTFSSMAEVDAAMAARPHSIDGR	1	2826.32	O88569	O88569	63	89	Hnrnpa2b1	Heterogeneous nuclear ribonucleoproteins A2/B1	yes	yes	4	5.5679e-05	45.011	2525200	8241000	1698900	2167700	6478700	0	15052000	3909700	0	5826800	7035100	3250000	2517	176	2662;2663	35662;35663;35664;35665;35666;35667;35668;35669;35670;35671;35672;35673;35674;35675;35676;35677	38553;38554;38555	38553	3
WLQTEVQNPSVTSKI	1	1728.9	P34914	P34914	540	554	Ephx2	Bifunctional epoxide hydrolase 2;Cytosolic epoxide hydrolase 2;Lipid-phosphate phosphatase	yes	yes	2	0.0048499	45.077	1994000	2733000	0	2634200	2370600	0	3278100	0	1541600	0	1836100	2076700	7603	326	8104	109655;109656;109657;109658;109659;109660;109661;109662	116357;116358;116359	116359	3
IGDQEFDSLPALLEFYK	0	1983.98	Q64010	Q64010	89	105	Crk	Adapter molecule crk	yes	yes	2	0.0085499	45.257	1510300	3432700	948310	3654900	2561500	0	3867800	2699500	0	2471500	2552300	4349200	3217	659	3397	46040;46041;46042;46043;46044;46045;46046;46047;46048;46049	49702;49703;49704;49705	49705	3
ETDRGVSAEYSFPLWK	1	1883.91	Q8BGH2	Q8BGH2	206	221	Samm50	Sorting and assembly machinery component 50 homolog	yes	yes	3	0.0014499	45.33	2268800	2943800	0	3528000	2461200	2319200	5125500	2924900	1681800	2349300	2760600	2889500	1926	715	2041	27555;27556;27557;27558;27559;27560;27561;27562;27563;27564;27565	29864;29865;29866	29866	3
AEDGAAPSPSSETPKK	1	1570.75	P26645	P26645	131	146	Marcks	Myristoylated alanine-rich C-kinase substrate	yes	yes	3	0.0019719	45.614	1375100	1932700	2205100	3518000	2609100	1241800	2535800	1875300	1985900	2721200	0	2500300	154	303	164	2037;2038;2039;2040;2041;2042;2043;2044;2045;2046;2047	2255;2256;2257	2257	3
ALTPLQEEMAGLLQQIEVER	0	2267.18	Q9EQI8	Q9EQI8	60	79	Mrpl46	39S ribosomal protein L46, mitochondrial	yes	yes	3	4.0335e-05	45.704	843020	0	761040	0	1439400	1296300	3487700	1471800	0	0	2435100	2877800	439	1066	468	6229;6230;6231;6232;6233;6234;6235;6236	6748;6749;6750	6749	3
AGAIAPCEVTVPAQNTGLGPEK	0	2179.09	P14869	P14869	113	134	Rplp0	60S acidic ribosomal protein P0	yes	yes	2;3	0.0010652	45.79	3825000	4596700	0	4308800	3672000	0	21101000	3160200	3054400	0	3862000	5381700	241	263	255	3169;3170;3171;3172;3173;3174;3175;3176;3177;3178	3568;3569;3570	3569	3
GFEDGIVR	0	891.445	Q9QZ23	Q9QZ23	196	203	Nfu1	NFU1 iron-sulfur cluster scaffold homolog, mitochondrial	yes	yes	2	0.047566	46.016	0	4429900	0	4467900	0	0	4345800	0	0	0	0	7371700	2507	1110	2652	35545;35546;35547;35548;35549	38439;38440;38441	38441	3
GQAVDYDGSRTQEEIVAK	1	1964.94	P08003	P08003	139	156	Pdia4	Protein disulfide-isomerase A4	yes	yes	2	0.011736	46.069	4410200	3427300	0	8101900	4270100	0	5856200	6361600	0	4125200	3565500	2905200	2743	212	2902	39041;39042;39043;39044;39045;39046;39047;39048;39049	41997;41998;41999	41997	3
KIEEMLPLGPNK	1	1367.75	Q6RI63	Q6RI63	283	294	Fam120b	Constitutive coactivator of peroxisome proliferator-activated receptor gamma	yes	yes	2	0.0085291	46.158	0	0	0	6347600	0	5654000	0	0	0	6831600	2966000	0	3707	678	3915	52884;52885;52886;52887	56844;56845;56846	56845	3
NESGGHAVPAGSETHFR	0	1751.8	Q9D8S9	Q9D8S9	53	69	Bola1	BolA-like protein 1	yes	yes	4	0.00045771	46.249	5164200	0	8159300	0	6407900	19891000	15823000	0	0	6375600	0	0	4955	1027	5295	71709;71710;71711;71712;71713;71714	75863;75864;75865	75863	3
LQENQSPELVQK	0	1411.73	Q8K2C7	Q8K2C7	509	520	Os9	Protein OS-9	yes	yes	2	0.018088	46.406	1400500	2557800	1313400	3899100	0	0	3284600	3328000	2373600	1794800	2096600	6243600	4446	778	4707	64049;64050;64051;64052;64053;64054;64055;64056;64057;64058	68088;68089;68090	68089	3
MNPEYDYLFK	0	1318.59	Q9D1G1	Q9D1G1	1	10	Rab1b	Ras-related protein Rab-1B	yes	yes	2	0.015566	46.462	3008600	3192300	2594200	3583500	3929200	2625100	7631500	3281500	0	4242200	4625200	7196400	4855	990	5173;5174	69990;69991;69992;69993;69994;69995;69996;69997;69998;69999;70000;70001;70002;70003;70004;70005;70006;70007;70008;70009;70010	73904;73905;73906	73906	3
ILGADTSVDLEETGRVLSIGDGIAR	1	2556.34	Q03265	Q03265	59	83	Atp5a1	ATP synthase subunit alpha, mitochondrial	yes	yes	3	0.00025155	46.578	4002000	3480000	0	1734900	0	0	0	2730700	0	0	2876900	9564500	3335	565	3520	47773;47774;47775;47776;47777;47778;47779	51652;51653;51654	51654	3
QLDSSNSTIAILQTEK	0	1746.9	Q9Z1Z0	Q9Z1Z0	877	892	Uso1	General vesicular transport factor p115	yes	yes	2	0.0010924	46.592	2252800	3049800	0	0	2136000	0	0	0	1440100	2428900	0	4045700	5417	1163	5784	77923;77924;77925;77926;77927;77928	81820;81821;81822	81821	3
ARGDGPWYQFPTPEK	1	1747.83	Q9CQH3	Q9CQH3	162	176	Ndufb5	NADH dehydrogenase [ubiquinone] 1 beta subcomplex subunit 5, mitochondrial	yes	yes	2;3	0.013442	46.592	4299100	4068200	3306800	5737600	6144600	3131300	5806500	4915700	5750600	3298900	4317500	0	575	922	614	7984;7985;7986;7987;7988;7989;7990;7991;7992;7993;7994;7995;7996;7997	8570;8571;8572	8571	3
ATPFIECNGGR	0	1220.56	P08122	P08122	1647	1657	Col4a2	Collagen alpha-2(IV) chain;Canstatin	yes	yes	2	0.060302	47.187	7122900	11898000	6192600	13952000	10851000	12379000	20306000	15164000	13259000	10383000	15981000	24441000	652	216	696	9032;9033;9034;9035;9036;9037;9038;9039;9040;9041;9042;9043	9508;9509;9510	9508	3
GVPTGFVLPIR	0	1154.68	Q922D8	Q922D8	879	889	Mthfd1	C-1-tetrahydrofolate synthase, cytoplasmic;Methylenetetrahydrofolate dehydrogenase;Methenyltetrahydrofolate cyclohydrolase;Formyltetrahydrofolate synthetase;C-1-tetrahydrofolate synthase, cytoplasmic, N-terminally processed	yes	yes	2	0.02824	47.198	0	1598800	940640	0	793180	0	0	0	642740	728670	1306500	2125300	2883	853	3051	40990;40991;40992;40993;40994;40995;40996	44125;44126;44127	44127	3
FIYITPEELAAVANFIR	0	1966.06	Q80WW9	Q80WW9	269	285	Ddrgk1	DDRGK domain-containing protein 1	yes	yes	2	0.0017658	47.559	0	0	0	5235000	1044400	5041600	2903000	0	0	0	0	5528200	2202	702	2332	31517;31518;31519;31520;31521	33981;33982;33983	33983	3
GGPNIITLADIVKDPVSR	1	1864.04	Q60737	Q60737	90	107	Csnk2a1	Casein kinase II subunit alpha	yes	yes	3	0.0003509	47.568	0	1863400	0	2654600	1663600	2011300	2163300	1465700	0	0	1947600	3541600	2561	615	2709	36245;36246;36247;36248;36249;36250;36251;36252	39130;39131;39132	39130	3
GFGFVEFEDPR	0	1298.59	O35326	O35326	38	48	Srsf5	Serine/arginine-rich splicing factor 5	yes	yes	2	0.026852	47.823	1176400	1727900	0	1806200	1571100	1775300	2407200	1537700	926190	1048200	1559300	2196100	2514	139	2659	35615;35616;35617;35618;35619;35620;35621;35622;35623;35624;35625	38499;38500;38501	38499	3
IGIVGLPNVGK	0	1065.65	Q9CZ30	Q9CZ30	25	35	Ola1	Obg-like ATPase 1	yes	yes	2	0.025832	48.283	1658800	3692200	1526600	2059900	2365900	0	5143600	1851900	813990	1674200	2817900	5132200	3232	968	3412	46215;46216;46217;46218;46219;46220;46221;46222;46223;46224;46225	49895;49896;49897	49897	3
LATDKNDPHLCDFIETYYLSEQVK	1	2898.37	P09528	P09528	121	144	Fth1	Ferritin heavy chain;Ferritin heavy chain, N-terminally processed	yes	yes	3;4	0.00041759	48.5	7758000	6546300	1114200	16697000	11149000	17513000	9379600	8144600	0	8648600	9294100	3508600	3867	224	4087	55502;55503;55504;55505;55506;55507;55508;55509;55510;55511;55512;55513;55514;55515;55516;55517;55518;55519;55520;55521	59376;59377;59378	59377	3
IIPAIWFR	0	1014.6	Q9DC16	Q9DC16	225	232	Ergic1	Endoplasmic reticulum-Golgi intermediate compartment protein 1	yes	yes	2	0.038024	48.504	0	1602100	1192600	721580	1425300	0	3639800	0	0	0	0	0	3285	1045	3465	46892;46893;46894;46895;46896;46897	50613;50614;50615	50615	3
LLYGFLVR	0	979.585	P57716	P57716	520	527	Ncstn	Nicastrin	yes	yes	2	0.038024	48.504	1245300	3339400	1039900	2878200	2479100	2663700	3582400	3352700	803710	1926300	2833300	2750000	4344	425	4594	62795;62796;62797;62798;62799;62800;62801;62802;62803;62804;62805;62806	67005;67006;67007	67005	3
AIEMLGGELGSKKPVHPNDHVNK	2	2469.28	P97807	P97807	158	180	Fh	Fumarate hydratase, mitochondrial	yes	yes	3;4;5	0.0016786	48.656	22161000	8844800	0	28998000	12905000	12231000	21295000	14484000	5181200	13024000	7846500	9346800	315	546	332	4213;4214;4215;4216;4217;4218;4219;4220;4221;4222;4223;4224;4225;4226;4227;4228;4229;4230;4231;4232;4233;4234;4235;4236;4237;4238;4239;4240	4606;4607;4608	4608	3
QIATLHAQVTDMK	0	1454.76	Q8VDD5	Q8VDD5	1358	1370	Myh9	Myosin-9	yes	yes	2	0.0082117	49.35	1472500	1968400	735300	0	1267500	0	3305200	1902000	1444200	2101900	1528500	2805700	5387	807	5753	77523;77524;77525;77526;77527;77528;77529;77530;77531;77532	81485;81486;81487	81486	3
SGMFWLRF	1	1042.51	Q9CZ13	Q9CZ13	473	480	Uqcrc1	Cytochrome b-c1 complex subunit 1, mitochondrial	yes	yes	2	0.056696	49.358	1856800	2556600	0	3692000	1635100	0	3433900	2265200	381980	2062400	2162100	1762100	5977	967	6375	86137;86138;86139;86140;86141;86142;86143;86144;86145;86146	89928;89929;89930	89930	3
TVIVTPSQR	0	999.571	Q8BH04	Q8BH04	109	117	Pck2	Phosphoenolpyruvate carboxykinase [GTP], mitochondrial	yes	yes	2	0.0308	49.418	2807000	0	0	0	0	2676000	6054000	0	0	2345600	0	5024300	6791	718	7238	97838;97839;97840;97841;97842;97843	103260;103261;103262	103262	3
QFYINVER	0	1067.54	P60843;P10630	P60843	248	255	Eif4a1;Eif4a2	Eukaryotic initiation factor 4A-I;Eukaryotic initiation factor 4A-II;Eukaryotic initiation factor 4A-II, N-terminally processed	yes	no	2	0.034518	49.418	3449000	4603200	5247300	2765000	2832200	0	6226800	3224300	2674800	2868800	4672300	6796300	5363	440	5727	77156;77157;77158;77159;77160;77161;77162;77163;77164;77165;77166	81141;81142;81143	81141	3
FASENDLPEWK	0	1334.61	P34022	P34022	58	68	Ranbp1	Ran-specific GTPase-activating protein	yes	yes	2	0.019917	49.472	3588300	5807100	2239100	6555500	5247400	4967500	5842200	5237500	3738000	4600100	6081600	8051600	2066	324	2189	29541;29542;29543;29544;29545;29546;29547;29548;29549;29550;29551;29552	32101;32102;32103;32104;32105;32106	32104	3
AAVPELLEQQEEDR	0	1625.79	Q9D8U8	Q9D8U8	2	15	Snx5	Sorting nexin-5	yes	yes	2	0.0008073	49.5	1699600	2906800	0	0	0	0	0	0	1190900	0	2525400	0	81	1028	85	1073;1074;1075;1076	1247;1248;1249	1247	3
ELPAWVSFPDVEK	0	1515.76	Q3U7R1	Q3U7R1	116	128	Esyt1	Extended synaptotagmin-1	yes	yes	2	0.0080965	49.5	994720	2725600	800320	0	1774400	0	4467700	0	888970	1299700	1825100	2823700	1772	591	1885	25629;25630;25631;25632;25633;25634;25635;25636;25637	27911;27912;27913	27911	3
CILPLVTSGDEEEEK	0	1717.81	Q8VEH8	Q8VEH8	79	93	Erlec1	Endoplasmic reticulum lectin 1	yes	yes	2	0.0016579	50.284	1446000	2011900	0	3602900	2160700	0	2893900	0	1498800	2098900	2715400	3871500	800	813	851	11335;11336;11337;11338;11339;11340;11341;11342;11343	11812;11813;11814	11814	3
DGTFLSTLEHFLSR	0	1621.81	Q8VCM8	Q8VCM8	472	485	Ncln	Nicalin	yes	yes	2;3	0.0035296	50.284	1132700	4736400	1844700	933860	1644500	0	1858100	2532500	0	1381200	2546500	6352400	1035	805	1098	15114;15115;15116;15117;15118;15119;15120;15121;15122;15123;15124;15125;15126;15127;15128	16235;16236;16237	16235	3
NAAQFLLSTNDK	0	1320.67	Q6P1F6	Q6P1F6	106	117	Ppp2r2a	Serine/threonine-protein phosphatase 2A 55 kDa regulatory subunit B alpha isoform	yes	yes	2	0.012945	50.292	1566300	2649800	0	2423400	2457800	1859400	2792100	0	0	1391400	2411800	3582700	4908	668	5247	71059;71060;71061;71062;71063;71064;71065;71066;71067	75223;75224;75225;75226	75223	3
DVGGIVLANACGPCIGQWDR	0	2157.01	Q99KI0	Q99KI0	438	457	Aco2	Aconitate hydratase, mitochondrial	yes	yes	3	0.00018797	50.397	0	0	0	4224400	3131300	6225600	7526900	4405900	0	2355300	5790500	3696500	1331	870	1416	19552;19553;19554;19555;19556;19557;19558;19559	21569;21570;21571;21572	21570	3
ELAEQLEFIK	0	1218.65	P02469	P02469	1301	1310	Lamb1	Laminin subunit beta-1	yes	yes	2	0.035171	50.473	3704900	8245500	4586700	0	4843100	0	0	0	0	5211500	0	0	1695	195	1803	24689;24690;24691;24692;24693	27152;27153;27154	27152	3
LGTQPDSASSTYQENYEQMK	0	2275.99	Q3ULD5	Q3ULD5	31	50	Mccc2	Methylcrotonoyl-CoA carboxylase beta chain, mitochondrial	yes	yes	2	0.0011559	50.562	5238100	7585500	2442900	5699100	4174600	3583000	6389500	6035300	5933500	4734900	5270700	7432800	4135	594	4373	59862;59863;59864;59865;59866;59867;59868;59869;59870;59871;59872;59873	63627;63628;63629	63628	3
WTSPQVIK	0	957.528	Q8CHT0	Q8CHT0	540	547	Aldh4a1	Delta-1-pyrroline-5-carboxylate dehydrogenase, mitochondrial	yes	yes	2	0.029588	50.703	6163800	8269600	2999900	5498400	4770900	4747400	8411800	4343500	7659400	5237600	5552200	8127200	7625	766	8126	109958;109959;109960;109961;109962;109963;109964;109965;109966;109967;109968;109969;109970;109971;109972;109973;109974	116717;116718;116719	116719	3
YNVYPTYDFACPIVDSIEGVTHALR	0	2899.39	Q8CGC7	Q8CGC7	371	395	Eprs	Bifunctional glutamate/proline--tRNA ligase;Glutamate--tRNA ligase;Proline--tRNA ligase	yes	yes	3	1.8547e-05	50.783	0	2472500	0	1617300	0	0	10918000	1416200	0	0	2113300	3137400	7815	763	8322	112325;112326;112327;112328;112329;112330	119126;119127;119128	119127	3
LSGHQFEDYSFK	0	1456.66	Q5SF07	Q5SF07	140	151	Igf2bp2	Insulin-like growth factor 2 mRNA-binding protein 2	yes	yes	2;3	0.0019303	50.791	2001600	3225900	2150400	2827300	2518200	2758000	7334400	2163000	6774600	3591500	3698500	11757000	4539	605	4802	65252;65253;65254;65255;65256;65257;65258;65259;65260;65261;65262;65263;65264;65265;65266	69054;69055;69056;69057;69058;69059;69060	69057	3
HGEIDYEAIVK	0	1272.63	P62334	P62334	323	333	Psmc6	26S protease regulatory subunit 10B	yes	yes	2	0.020237	50.805	2805600	4105800	2179200	2928000	2886200	2276700	3772500	2458600	1830800	2398600	2770700	3936200	2967	471	3137	41954;41955;41956;41957;41958;41959;41960;41961;41962;41963;41964;41965	45216;45217;45218	45217	3
MTAFDADDPATDNALLR	0	1835.84	Q9WTR5	Q9WTR5	267	283	Cdh13	Cadherin-13	yes	yes	2	0.0060298	51.013	1330200	2792100	1124300	4317200	2378900	2686000	3301200	3041700	1321500	2621700	2713300	4916900	4886	1133	5219	70748;70749;70750;70751;70752;70753;70754;70755;70756;70757;70758;70759	74929;74930;74931	74931	3
NGDTSVQEPLLNLER	0	1683.84	Q9JIK9	Q9JIK9	181	195	Mrps34	28S ribosomal protein S34, mitochondrial	yes	yes	2	0.0014737	51.013	2852800	3811200	2575500	4358900	2653500	4214300	3723800	3475000	3203100	2522000	2313200	5172400	4993	1085	5334	72153;72154;72155;72156;72157;72158;72159;72160;72161;72162;72163;72164	76192;76193;76194	76193	3
NVLVTLYER	0	1105.61	P07214	P07214	172	180	Sparc	SPARC	yes	yes	2	0.027096	51.066	1638600	2270600	1166300	2800400	1958500	2004300	3457000	2467000	0	2073600	2019800	2129300	5210	209	5567	74981;74982;74983;74984;74985;74986;74987;74988;74989;74990;74991	78575;78576;78577	78575	3
EPATINYPFEK	0	1307.64	Q8K3J1	Q8K3J1	80	90	Ndufs8	NADH dehydrogenase [ubiquinone] iron-sulfur protein 8, mitochondrial	yes	yes	2	0.01921	51.268	2266600	3750300	2311900	3596100	3039500	0	5080000	3980600	2309300	3333100	4556300	6549100	1833	782	1948	26459;26460;26461;26462;26463;26464;26465;26466;26467;26468;26469	28785;28786;28787	28785	3
HTAFQEGPVLELER	0	1624.82	Q9D273	Q9D273	136	149	Mmab	Cob(I)yrinic acid a,c-diamide adenosyltransferase, mitochondrial	yes	yes	2;3	0.00039802	51.286	9040800	10577000	7410200	12973000	8916500	8466000	14541000	13400000	8336200	9074200	10036000	14917000	3046	997	3221	43746;43747;43748;43749;43750;43751;43752;43753;43754;43755;43756;43757;43758;43759;43760;43761;43762;43763;43764;43765;43766;43767;43768;43769	47470;47471;47472	47471	3
IGPILDNSTLQSEVKPILEK	1	2193.23	Q76MZ3	Q76MZ3	547	566	Ppp2r1a	Serine/threonine-protein phosphatase 2A 65 kDa regulatory subunit A alpha isoform	yes	yes	3	0.0012653	51.397	8267700	15913000	17487000	14414000	12292000	12193000	12535000	14343000	4847800	13977000	24419000	22977000	3240	686	3420	46303;46304;46305;46306;46307;46308;46309;46310;46311;46312;46313;46314	49971;49972;49973	49972	3
ALQPLEEGEGEEK	0	1427.68	Q9EQK5	Q9EQK5	336	348	Mvp	Major vault protein	yes	yes	2	0.0066096	51.436	3052100	5828900	3361500	7255600	0	0	9408500	5316900	4033100	0	4958700	6603600	427	1067	455	6069;6070;6071;6072;6073;6074;6075;6076;6077	6609;6610;6611	6610	3
DVAYQYVK	0	984.492	Q9CYR0	Q9CYR0	96	103	Ssbp1	Single-stranded DNA-binding protein, mitochondrial	yes	yes	2	0.025432	51.787	7010600	0	0	9917800	0	9835600	8352300	0	0	0	0	14428000	1318	963	1402	19415;19416;19417;19418;19419	21460;21461;21462	21462	3
ALYDTFSAFGNILSCK	0	1805.87	P29341	P29341	114	129	Pabpc1	Polyadenylate-binding protein 1	yes	yes	2	0.00044971	51.841	1711700	4142600	1844400	3260800	6168000	0	0	3989900	0	2501000	5880500	7977700	455	314	484	6429;6430;6431;6432;6433;6434;6435;6436;6437	6920;6921;6922;6923;6924	6921	3
GETGDVGMTGAEGPR	0	1432.63	Q60994	Q60994	81	95	Adipoq	Adiponectin	yes	yes	2	0.0012647	51.841	2126700	3988800	2107500	5384300	3505000	3150700	6207700	4799700	4984700	4121900	4024200	8161800	2492	623	2636	35322;35323;35324;35325;35326;35327;35328;35329;35330;35331;35332;35333;35334	38236;38237;38238	38238	3
ASFTTFTVTK	0	1101.57	P49817	P49817	87	96	Cav1	Caveolin-1	yes	yes	2	0.029301	52.278	7429700	12270000	8149100	0	8854900	0	2922200	0	8074500	0	0	0	589	378	629	8186;8187;8188;8189;8190;8191	8744;8745;8746	8744	3
NYLPAINGIVFLVDCADHSR	0	2273.13	P36536	P36536	88	107	Sar1a	GTP-binding protein SAR1a	yes	yes	3	0.00029993	52.298	1807200	1022300	1381200	543720	0	3712800	0	0	0	0	7097600	794100	5240	339	5600	75457;75458;75459;75460;75461;75462;75463	79245;79246;79247	79247	3
EAALGAGFSDK	0	1064.51	Q99JY0	Q99JY0	119	129	Hadhb	Trifunctional enzyme subunit beta, mitochondrial;3-ketoacyl-CoA thiolase	yes	yes	2	0.015492	52.49	1938100	3211500	1613300	0	0	0	0	0	0	0	0	0	1401	865	1492	20457;20458;20459;20460;20461	22409;22410;22411	22411	3
VNWPGTEFSLPTTGVLYK	0	2008.03	Q8VEH8	Q8VEH8	45	62	Erlec1	Endoplasmic reticulum lectin 1	yes	yes	2	0.0015497	52.555	0	1959300	1280500	2342900	1151100	2091900	2537500	3221500	378580	0	0	4091700	7311	813	7798	105771;105772;105773;105774;105775;105776;105777;105778;105779;105780	112242;112243;112244	112244	3
LDGNELDLSLSDLNEVPVK	0	2069.05	Q922Q8	Q922Q8	15	33	Lrrc59	Leucine-rich repeat-containing protein 59	yes	yes	2	0.0012464	52.555	2017000	2538700	1463000	2877300	2097300	0	2902300	2480600	0	2060300	2246200	4520900	3906	856	4127	55970;55971;55972;55973;55974;55975;55976;55977;55978;55979	59907;59908;59909	59909	3
VLAQNSGFDLQETLVK	0	1760.93	P80317	P80317	450	465	Cct6a	T-complex protein 1 subunit zeta	yes	yes	2	0.00041369	52.693	2062500	3662800	1539900	2047200	2594900	2856100	4865600	2091800	519980	1591600	2990000	4426400	7157	531	7631	103617;103618;103619;103620;103621;103622;103623;103624;103625;103626;103627;103628	109996;109997;109998	109998	3
DTEVFICTTPLLK	0	1535.79	Q9JM14	Q9JM14	94	106	Nt5c	5(3)-deoxyribonucleotidase, cytosolic type	yes	yes	2	0.0059691	52.79	0	1434200	422430	0	1354200	0	2849000	1099000	0	0	1496600	2121700	1292	1097	1375	19063;19064;19065;19066;19067;19068;19069	21099;21100;21101	21100	3
ILVPALMVTAEK	0	1283.75	P34914	P34914	483	494	Ephx2	Bifunctional epoxide hydrolase 2;Cytosolic epoxide hydrolase 2;Lipid-phosphate phosphatase	yes	yes	2	0.010451	52.79	1859800	3575200	998320	3094400	2202000	1535900	5666300	0	0	1534000	2218900	4426900	3387	326	3576	48493;48494;48495;48496;48497;48498;48499;48500;48501;48502	52319;52320;52321	52321	3
DFSLEQLR	0	1006.51	Q80UU9	Q80UU9	96	103	Pgrmc2	Membrane-associated progesterone receptor component 2	yes	yes	2	0.02361	53.166	2108300	2746000	0	1598100	2205200	1444800	4472700	3330900	2566600	2294800	2665400	3694500	985	700	1046	14454;14455;14456;14457;14458;14459;14460;14461;14462;14463;14464	15576;15577;15578	15577	3
GQVLGEVDLVGIVR	0	1452.83	P09925	P09925	201	214	Surf1	Surfeit locus protein 1	yes	yes	2	0.0031719	53.237	789960	1857200	0	0	769060	924110	4945500	1008400	0	680430	1522800	2143200	2762	226	2924	39263;39264;39265;39266;39267;39268;39269;39270;39271;39272	42194;42195;42196;42197	42194	3
LQMEAPHIIVGTPGR	0	1617.87	P60843	P60843	147	161	Eif4a1	Eukaryotic initiation factor 4A-I	yes	yes	2;3	0.00028332	53.403	3316000	6684100	0	4638100	3655300	0	15092000	0	2798600	3265300	5490600	6068000	4465	440	4726	64291;64292;64293;64294;64295;64296;64297;64298;64299;64300;64301	68284;68285;68286	68286	3
AQALVQYLEEPLTQVAAS	0	1930	Q9JHS3	Q9JHS3	108	125	Lamtor2	Ragulator complex protein LAMTOR2	yes	yes	2	0.00025932	53.448	1558300	2813900	1936900	1853200	1709100	2907300	6299800	0	0	2027800	3321500	3458400	527	1081	564	7388;7389;7390;7391;7392;7393;7394;7395;7396;7397	7839;7840;7841;7842;7843	7840	3
FGSTADALVSDDEATR	0	1653.75	Q8BI84	Q8BI84	281	296	Mia3	Melanoma inhibitory activity protein 3	yes	yes	2	0.0025506	53.448	0	6548200	3631600	5215100	4257500	0	5158800	4249200	4538900	5193700	3916900	7589100	2174	725	2302	31147;31148;31149;31150;31151;31152;31153;31154;31155;31156	33692;33693;33694;33695	33693	3
VVFGLFGK	0	865.506	P24369	P24369	60	67	Ppib	Peptidyl-prolyl cis-trans isomerase B	yes	yes	2	0.023204	53.554	2106000	4028000	2241000	3289600	2792000	2003000	2934900	2598100	1282000	1795600	2838600	4018900	7479	296	7974	108124;108125;108126;108127;108128;108129;108130;108131;108132;108133;108134;108135	114824;114825;114826	114824	3
LGDPLLEDTR	0	1127.58	Q9JLJ2	Q9JLJ2	317	326	Aldh9a1	4-trimethylaminobutyraldehyde dehydrogenase	yes	yes	2	0.02691	53.597	2471500	5500600	3217100	2585000	3736100	0	8035400	2413900	2906700	2146800	4068700	6167700	4075	1095	4306	58504;58505;58506;58507;58508;58509;58510;58511;58512;58513;58514	62086;62087;62088	62088	3
TTPVIDGHNDLPWQLLNLFNNQLLRPDADLNK	1	3683.91	P31428	P31428	29	60	Dpep1	Dipeptidase 1	yes	yes	4	8.3682e-09	53.615	761580	4661800	0	8284500	2808900	8607200	0	3309900	0	0	4619600	6522700	6763	319	7205	97473;97474;97475;97476;97477;97478;97479;97480	102839;102840;102841	102840	3
VALIGSPVDLTYR	0	1402.78	Q91VD9	Q91VD9	429	441	Ndufs1	NADH-ubiquinone oxidoreductase 75 kDa subunit, mitochondrial	yes	yes	2	0.0056942	53.683	1179500	2795700	1573800	2556200	1467700	1433800	0	0	1598500	1850800	1845900	0	6870	824	7327	99404;99405;99406;99407;99408;99409;99410;99411;99412	105160;105161;105162;105163	105162	3
ENAPAIIFIDEIDAIATK	0	1943.03	P54775	P54775	256	273	Psmc4	26S protease regulatory subunit 6B	yes	yes	2	0.0013936	53.754	973980	3518300	1795200	2198800	3085700	0	3890300	0	0	1427600	3987800	3741600	1805	411	1919	26072;26073;26074;26075;26076;26077;26078;26079;26080	28431;28432;28433	28431	3
VVDLLVIK	0	897.59	Q9CQZ5	Q9CQZ5	81	88	Ndufa6	NADH dehydrogenase [ubiquinone] 1 alpha subcomplex subunit 6	yes	yes	2	0.022994	53.754	0	7050800	0	358910	12153000	0	0	7797400	0	0	13520000	18543000	7471	937	7962	107889;107890;107891;107892;107893;107894	114546;114547;114548	114548	3
AVAQALEVIPR	0	1165.68	P80318	P80318	439	449	Cct3	T-complex protein 1 subunit gamma	yes	yes	2	0.0094636	54.066	1836900	4148400	2138100	1861800	3598400	3139100	5223700	2082700	2034500	2385000	4100500	3898700	667	532	712	9285;9286;9287;9288;9289;9290;9291;9292;9293;9294;9295;9296	9649;9650;9651;9652	9650	3
KANLQIDQINTDLNLER	1	1997.05	Q8VDD5	Q8VDD5	1754	1770	Myh9	Myosin-9	yes	yes	3	1.6582e-05	54.368	0	5978400	0	10223000	6155700	6769200	7447500	7051800	3214500	5666400	5936000	6885400	3631	807	3836	51773;51774;51775;51776;51777;51778;51779;51780;51781;51782	55832;55833;55834	55833	3
VPPETIDSVIVGNVMQSSSDAAYLAR	0	2718.35	Q8BWT1	Q8BWT1	46	71	Acaa2	3-ketoacyl-CoA thiolase, mitochondrial	yes	yes	3	2.9154e-06	54.521	1254600	3695700	1478900	0	1566700	0	5872200	2036200	0	0	2953700	6011500	7323	748	7812	105902;105903;105904;105905;105906;105907;105908;105909	112374;112375;112376	112375	3
IGLIQFCLSAPK	0	1345.74	P80315	P80315	246	257	Cct4	T-complex protein 1 subunit delta	yes	yes	2	0.0097454	54.608	1024300	2542000	0	1524800	1621100	1370800	2934900	0	444560	1155100	1687600	1912100	3237	529	3417	46282;46283;46284;46285;46286;46287;46288;46289;46290;46291	49965;49966;49967	49965	3
GMPGFSTSK	0	910.422	Q9JHI5	Q9JHI5	231	239	Ivd	Isovaleryl-CoA dehydrogenase, mitochondrial	yes	yes	2	0.021191	54.712	3446200	5663300	2031400	5408200	3884500	2848400	7920400	4937300	4725900	4511500	4874600	7231400	2710	1079	2867	38579;38580;38581;38582;38583;38584;38585;38586;38587;38588;38589;38590	41565;41566;41567	41567	3
EPGTVALVSK	0	999.56	Q99LP6	Q99LP6	187	196	Grpel1	GrpE protein homolog 1, mitochondrial	yes	yes	2	0.02425	55.064	8108100	15011000	220110	15257000	9546400	15150000	0	610390	15527000	345480	382630	2881600	1838	880	1953	26501;26502;26503;26504;26505;26506;26507;26508;26509;26510;26511	28811;28812;28813	28811	3
YVNLEGFTQPVAVFLGVPFAKPPLGSLR	1	3015.66	Q8VCT4	Q8VCT4	37	64	Ces1d	Carboxylesterase 1D	yes	yes	3	2.2952e-08	55.358	2236300	11428000	2128100	0	4262200	4819800	0	0	0	0	0	6589800	7876	806	8386	113046;113047;113048;113049;113050;113051	119698;119699;119700	119698	3
HQGQNLLTMTTAPR	0	1566.79	O70423	O70423	203	216	Aoc3	Membrane primary amine oxidase	yes	yes	2	0.0021945	55.401	1969400	1974900	0	4160600	0	0	0	1974600	1863300	1972200	2247300	4474800	3027	167	3198	43222;43223;43224;43225;43226;43227;43228;43229	46864;46865;46866;46867	46865	3
AGVATPGLTEDQLWR	0	1612.82	Q91V61	Q91V61	55	69	Sfxn3	Sideroflexin-3	yes	yes	2	0.0016903	55.401	2776100	6433000	3277700	3630700	4217100	3475200	5482400	2816800	3314700	3471500	5352400	6466000	282	822	297	3736;3737;3738;3739;3740;3741;3742;3743;3744;3745;3746;3747	4189;4190;4191	4189	3
VERADGYEPPVQESV	1	1673.79	P97351	P97351	250	264	Rps3a	40S ribosomal protein S3a	yes	yes	2	0.0049622	55.452	5071100	6560500	2629800	6315100	6558400	0	8529000	3739200	5022100	4926300	6161500	8198700	7001	539	7466	101347;101348;101349;101350;101351;101352;101353;101354;101355;101356;101357	107568;107569;107570	107569	3
SYVTTSTR	0	913.451	P20152	P20152	29	36	Vim	Vimentin	yes	yes	2	0.021132	55.531	0	9833800	0	0	0	0	0	6830400	6858700	6357400	0	13207000	6336	288	6758	91407;91408;91409;91410;91411	96124;96125;96126	96124	3
LAALSIEESK	0	1059.58	P97927	P97927	279	288	Lama4	Laminin subunit alpha-4	yes	yes	2	0.023369	55.549	2054300	3199400	0	0	0	0	0	0	4058200	3098200	4046300	0	3806	549	4019	54625;54626;54627;54628;54629;54630	58622;58623;58624	58624	3
EVTALPNPR	0	995.54	Q8CGN5	Q8CGN5	323	331	Plin1	Perilipin-1	yes	yes	2	0.019816	55.676	2508100	5237100	2832300	6096600	3552100	2627100	4636400	2985600	2796400	2759000	3643800	5456700	2006	765	2124	28575;28576;28577;28578;28579;28580;28581;28582;28583;28584;28585;28586	30996;30997;30998	30997	3
YWPTMGPQK	0	1106.52	P23780	P23780	593	601	Glb1	Beta-galactosidase	yes	yes	2	0.019816	55.676	3994800	6480100	0	4996000	3640900	0	6409500	6019900	4002200	4985400	4605600	0	7884	294	8394	113118;113119;113120;113121;113122;113123;113124;113125;113126	119755;119756;119757	119756	3
LGIIGVVNR	0	939.587	Q8K1M6	Q8K1M6	245	253	Dnm1l	Dynamin-1-like protein	yes	yes	2	0.019338	56.011	0	4006200	1386600	1803100	2143400	0	3212000	0	0	2170300	2244900	3314300	4100	774	4333	59399;59400;59401;59402;59403;59404;59405;59406	63238;63239;63240	63240	3
LISAVQSPK	0	941.555	P70670	P70670	802	810	Naca	Nascent polypeptide-associated complex subunit alpha, muscle-specific form	yes	yes	2	0.019338	56.011	8751000	0	1564400	13174000	0	13779000	0	0	0	4942300	0	0	4189	525	4432	60594;60595;60596;60597;60598	64183;64184;64185	64183	3
SPPIPLAK	0	821.501	P08003	P08003	220	227	Pdia4	Protein disulfide-isomerase A4	yes	yes	2	0.034724	56.091	3199100	4729900	2722600	7822900	3714800	4860400	6043400	4837600	4462900	4029700	3685700	6792200	6159	212	6568	88776;88777;88778;88779;88780;88781;88782;88783;88784;88785;88786;88787	92820;92821;92822;92823;92824	92823	3
DRDVTFSPATIEEELIK	1	1961.99	Q9CXI5	Q9CXI5	43	59	Manf	Mesencephalic astrocyte-derived neurotrophic factor	yes	yes	3	0.00097894	56.121	0	0	1636600	3865400	2061500	0	4434700	4329600	887210	2527700	3846600	4929700	1247	956	1329	18379;18380;18381;18382;18383;18384;18385;18386;18387	20264;20265;20266	20265	3
IVKPNGEKPDEFESGISQALLELEMNSDLK	2	3329.67	P62082	P62082	8	37	Rps7	40S ribosomal protein S7	yes	yes	4	4.0436e-09	56.156	3077000	6046200	2389400	4816500	4818500	4154900	9437400	0	0	0	493610	7125200	3578	457	3782	51092;51093;51094;51095;51096;51097;51098;51099;51100	55156;55157;55158	55158	3
ANTIGISLIK	0	1028.62	P13707	P13707	111	120	Gpd1	Glycerol-3-phosphate dehydrogenase [NAD(+)], cytoplasmic	yes	yes	2	0.022085	56.258	0	0	0	0	0	4893000	0	0	9675200	0	16402000	0	497	252	534	7044;7045;7046	7486;7487;7488	7486	3
GVTIIGPATVGGIKPGCFK	1	1871.03	Q91V92	Q91V92	607	625	Acly	ATP-citrate synthase	yes	yes	2;3	0.0009655	56.407	1455400	3599400	1058200	2038500	2612800	1725500	9296800	1451400	1008100	1100700	4289400	5427500	2894	823	3062	41115;41116;41117;41118;41119;41120;41121;41122;41123;41124;41125;41126;41127;41128;41129;41130;41131	44266;44267;44268	44267	3
GVFDVDKK	1	906.481	Q9D0K2	Q9D0K2	474	481	Oxct1	Succinyl-CoA:3-ketoacid coenzyme A transferase 1, mitochondrial	yes	yes	2	0.029801	56.547	3285500	5882300	2859000	0	0	0	0	3444000	4887900	0	0	5880500	2858	985	3024	40595;40596;40597;40598;40599;40600	43633;43634;43635;43636	43635	3
AANEAGYFNEEMAPIEVK	0	1981.91	Q8BWT1	Q8BWT1	192	209	Acaa2	3-ketoacyl-CoA thiolase, mitochondrial	yes	yes	2	0.00077115	56.569	0	18516000	5547400	5055700	4384500	0	0	0	3296500	5710300	4583600	4663100	57	748	58;59	729;730;731;732;733;734;735;736;737;738	855;856;857;858	855	3
TLFSNIVLSGGSTLFK	0	1682.92	P61164;Q8R5C5	P61164	293	308	Actr1a;Actr1b	Alpha-centractin;Beta-centractin	yes	no	2	0.000267	57.019	1264200	4061000	0	0	1573500	0	2271500	0	0	0	0	2104900	6581	446	7010	94929;94930;94931;94932;94933	100112;100113;100114	100113	3
ENFSCLTR	0	1025.46	P14152	P14152	150	157	Mdh1	Malate dehydrogenase, cytoplasmic	yes	yes	2	0.027124	57.047	0	3205900	0	5791300	2325000	0	6777500	3577200	2077900	2100100	3178000	6484200	1810	257	1924	26146;26147;26148;26149;26150;26151;26152;26153;26154;26155;26156	28512;28513;28514;28515	28513	3
YVANLFPYK	0	1113.59	Q9D819	Q9D819	80	88	Ppa1	Inorganic pyrophosphatase	yes	yes	2	0.017526	57.281	3198100	3436900	1425600	4404700	3744600	5159500	0	3497900	0	2981700	5736100	5701200	7865	1018	8375	112876;112877;112878;112879;112880;112881;112882;112883;112884;112885;112886;112887	119590;119591;119592	119592	3
AEAADLMSLKPK	1	1272.67	Q9CYH2	Q9CYH2	79	90	Fam213a	Redox-regulatory protein FAM213A	yes	yes	2;3	0.045062	57.347	4921800	6612100	1573800	3340000	3251900	1205300	4781900	0	5648400	1811500	2449300	6853600	146	962	156	1936;1937;1938;1939;1940;1941;1942;1943;1944;1945;1946;1947;1948;1949;1950;1951;1952	2072;2073;2074	2074	3
VACIGAWHPAR	0	1236.62	P27659	P27659	251	261	Rpl3	60S ribosomal protein L3	yes	yes	2;3	0.0041091	57.785	3986000	5901300	1760700	8853400	3895700	7869800	13930000	8058200	5404300	5454100	8241400	9074600	6845	305	7300	99081;99082;99083;99084;99085;99086;99087;99088;99089;99090;99091;99092;99093;99094;99095;99096;99097;99098;99099;99100;99101	104908;104909;104910;104911	104911	3
AAVAVPNRPPDAVLR	1	1544.88	P51660	P51660	479	493	Hsd17b4	Peroxisomal multifunctional enzyme type 2;(3R)-hydroxyacyl-CoA dehydrogenase;Enoyl-CoA hydratase 2	yes	yes	3	0.00088847	57.804	0	3627300	2359100	2678300	981490	754320	4581200	0	384790	833060	0	3113200	77	393	80	1004;1005;1006;1007;1008;1009;1010;1011;1012	1136;1137;1138	1138	3
DYLLLVMEATDDGR	0	1609.77	Q9D7N9	Q9D7N9	224	237	Apmap	Adipocyte plasma membrane-associated protein	yes	yes	2	0.0012567	58.37	0	3136200	1470900	1035000	1191300	0	0	0	0	612560	0	0	1386	1017	1473;1474	20218;20219;20220;20221;20222;20223;20224	22181;22182;22183	22181	3
SQWFELQQLDSK	0	1507.73	P42225	P42225	2	13	Stat1	Signal transducer and activator of transcription 1	yes	yes	2	0.0017256	58.37	0	2763400	818630	2407500	1168200	0	0	0	667770	0	1448600	0	6181	352	6591	89102;89103;89104;89105;89106;89107	93552;93553;93554	93552	3
AVIFEDCAVPVANR	0	1559.78	Q9D7B6	Q9D7B6	243	256	Acad8	Isobutyryl-CoA dehydrogenase, mitochondrial	yes	yes	2	0.0016738	58.37	0	0	0	0	1831500	0	6710000	0	0	0	0	5223200	687	1014	733	9700;9701;9702	10125;10126;10127	10125	3
AMYPDYFSK	0	1120.49	Q9CQJ8	Q9CQJ8	113	121	Ndufb9	NADH dehydrogenase [ubiquinone] 1 beta subcomplex subunit 9	yes	yes	2	0.015101	58.981	2833400	3549500	1310400	2782700	1878200	0	4715600	2377200	2393100	2823700	3797600	4516200	480	923	515	6812;6813;6814;6815;6816;6817;6818;6819;6820;6821;6822	7259;7260;7261;7262	7262	3
EGELTVAQGR	0	1058.54	P21619	P21619	117	126	Lmnb2	Lamin-B2	yes	yes	2	0.017148	58.981	4179500	5749000	6829300	4744100	2624600	0	0	2953200	3932700	2898800	4873500	16099000	1599	292	1701	23370;23371;23372;23373;23374;23375;23376;23377;23378;23379;23380;23381	25896;25897;25898	25898	3
YAHMVDVGQVGVNVPIPVPLPMFSFTGSR	0	3113.58	Q9EQ20	Q9EQ20	460	488	Aldh6a1	Methylmalonate-semialdehyde dehydrogenase [acylating], mitochondrial	yes	yes	3	2.0973e-09	59.189	2126000	22431000	0	0	4247200	10171000	21167000	7724700	0	7792700	7151300	24870000	7647	1064	8148;8149	110221;110222;110223;110224;110225;110226;110227;110228;110229;110230;110231;110232;110233	116957;116958;116959	116957	3
QYFPNDEDQVGAAK	0	1580.71	Q60715	Q60715	119	132	P4ha1	Prolyl 4-hydroxylase subunit alpha-1	yes	yes	2	0.0015285	59.198	3173700	0	0	4726000	6015800	2680200	7015400	5307600	4819800	7108300	5679400	8664600	5549	613	5921	79734;79735;79736;79737;79738;79739;79740;79741;79742;79743;79744	83518;83519;83520	83519	3
LNTQEIFDDWAR	0	1506.71	Q9JHU4	Q9JHU4	691	702	Dync1h1	Cytoplasmic dynein 1 heavy chain 1	yes	yes	2	0.0078755	59.426	899370	3198200	341160	0	1076000	0	2257100	0	971640	1288000	1335700	2357000	4400	1082	4659	63532;63533;63534;63535;63536;63537;63538;63539;63540	67647;67648;67649	67649	3
VRLLADPTGAFGK	1	1343.76	P99029	P99029	143	155	Prdx5	Peroxiredoxin-5, mitochondrial	yes	yes	2	0.020193	59.542	3127600	5337300	2273300	4399700	3765800	0	6022800	4553500	3996200	3638500	3836000	6394700	7364	553	7853	106493;106494;106495;106496;106497;106498;106499;106500;106501;106502;106503	113079;113080;113081	113080	3
LALDMEIHAYRK	1	1458.77	P48678	P48678	367	378	Lmna	Prelamin-A/C;Lamin-A/C	yes	yes	3	0.002106	59.57	6633400	7378100	3731200	9783600	11219000	16538000	13101000	10743000	3292900	4160100	13244000	7878900	3830	373	4045;4046	54936;54937;54938;54939;54940;54941;54942;54943;54944;54945;54946;54947;54948;54949;54950;54951;54952;54953;54954	58888;58889;58890	58888	3
SFSVNLR	0	821.44	P08074	P08074	103	109	Cbr2	Carbonyl reductase [NADPH] 2	yes	yes	2	0.059958	59.641	3979500	9180000	2429000	5535600	4052800	3939700	6928000	3897300	3429200	2528700	4517900	5913100	5934	213	6327	85616;85617;85618;85619;85620;85621;85622;85623;85624;85625;85626;85627	89293;89294;89295	89294	3
ALMLQGVDLLADAVAVTMGPKGR	1	2325.25	P63038	P63038	38	60	Hspd1	60 kDa heat shock protein, mitochondrial	yes	yes	3	9.985e-05	60.032	4934500	5035400	1012300	1681500	2062300	2313400	0	0	175300	1579000	1321700	1904300	413	502	441	5873;5874;5875;5876;5877;5878;5879;5880;5881;5882	6400;6401;6402	6402	3
VIAAEGEMNASR	0	1246.6	P54116	P54116	221	232	Stom	Erythrocyte band 7 integral membrane protein	yes	yes	2	0.0057158	60.102	5214400	6626700	4247000	15586000	7158400	4287300	11443000	6685900	6040000	7614600	10722000	2936500	7111	408	7580;7581	102929;102930;102931;102932;102933;102934;102935;102936;102937;102938;102939;102940;102941;102942;102943;102944;102945;102946	109244;109245;109246	109244	3
VAPEEVSEVIFGHVLTAGCGQNPTR	0	2666.31	Q8CAY6	Q8CAY6	47	71	Acat2	Acetyl-CoA acetyltransferase, cytosolic	yes	yes	3	6.2183e-12	60.104	0	7803600	0	7268400	5869500	5537200	10111000	6942300	1902700	5919200	10273000	11912000	6887	759	7347	99700;99701;99702;99703;99704;99705;99706;99707;99708;99709	105557;105558;105559	105559	3
VQELAHELATAK	0	1308.7	Q9R0A0	Q9R0A0	184	195	Pex14	Peroxisomal membrane protein PEX14	yes	yes	2;3	0.0070254	60.434	8303900	16881000	7089400	13835000	10687000	5154400	12197000	10960000	9637400	7161100	11534000	18960000	7336	1115	7825	106115;106116;106117;106118;106119;106120;106121;106122;106123;106124;106125;106126;106127;106128;106129;106130;106131;106132;106133;106134;106135;106136;106137	112706;112707;112708	112707	3
LKVPEWVDTVK	1	1312.74	Q9CZX8	Q9CZX8	28	38	Rps19	40S ribosomal protein S19	yes	yes	3	0.010304	60.49	2571100	3613300	1666700	4272900	3242800	3653500	4686400	4279700	2120300	3477700	4573100	5980600	4223	976	4469	61244;61245;61246;61247;61248;61249;61250;61251;61252;61253;61254;61255	65142;65143;65144	65143	3
AGVIGLTQTAAR	0	1156.66	P50171	P50171	172	183	Hsd17b8	Estradiol 17-beta-dehydrogenase 8	yes	yes	2	0.0074515	60.518	0	0	0	7063600	0	1394700	9751300	0	0	0	0	9270700	283	380	298	3748;3749;3750;3751	4192;4193;4194	4194	3
SFFLQPGER	0	1079.54	Q9EQK5	Q9EQK5	307	315	Mvp	Major vault protein	yes	yes	2	0.012805	60.59	1926000	4081900	0	0	2730800	0	0	3579400	2906700	3525400	3312600	0	5916	1067	6308	85433;85434;85435;85436;85437;85438;85439;85440;85441	89119;89120;89121	89121	3
DISSAVQANPALTELSLR	0	1884	Q91VI7	Q91VI7	42	59	Rnh1	Ribonuclease inhibitor	yes	yes	2;3	0.0022019	60.628	2111400	5395600	1125500	2427200	1416300	1704300	5777200	2190000	1346300	1523000	3145500	2357500	1088	825	1154	16029;16030;16031;16032;16033;16034;16035;16036;16037;16038;16039;16040;16041;16042;16043;16044	17403;17404;17405;17406	17406	3
IVEILLMK	0	957.593	Q91VM5	Q91VM5	34	41	Rbmxl1	RNA binding motif protein, X-linked-like-1	yes	yes	2	0.015649	60.76	1242500	0	0	0	964590	0	2026600	2154900	965630	1364900	1815800	1916300	3569	827	3772	50941;50942;50943;50944;50945;50946;50947;50948	55029;55030;55031	55031	3
VLLVLCGGDD	0	1059.53	P97429	P97429	310	319	Anxa4	Annexin A4	yes	yes	2	0.013871	60.788	953860	1846200	1078800	1802100	1038000	1339400	2198000	1436400	465470	1168800	1663600	2241800	7218	542	7694	104398;104399;104400;104401;104402;104403;104404;104405;104406;104407;104408;104409	110795;110796;110797	110797	3
MIFAGIKK	1	906.536	P62897;CON__P62894;P00015	P62897	81	88	Cycs;Cyct	Cytochrome c, somatic;Cytochrome c, testis-specific	yes	no	2	0.025487	60.788	7872500	9436200	4042600	13563000	0	9433000	15629000	11200000	16020000	11855000	0	8777500	4826	490	5134	69532;69533;69534;69535;69536;69537;69538;69539;69540;69541	73574;73575;73576;73577;73578	73577	3
GAVEIIFK	0	875.512	Q99MN9	Q99MN9	469	476	Pccb	Propionyl-CoA carboxylase beta chain, mitochondrial	yes	yes	2	0.017514	60.799	1345800	3114600	2708800	0	0	0	4910700	0	2094100	0	2616000	3079800	2433	887	2574	34505;34506;34507;34508;34509;34510;34511	37238;37239;37240;37241	37238	3
VGPEPTTDCFVAVMHGETEGTVPGNALVVDPEKPFRK	2	3979.94	Q8BH64	Q8BH64	88	124	Ehd2	EH domain-containing protein 2	yes	yes	5	5.2579e-08	60.876	0	7770500	4082800	7890500	5161700	5499400	24103000	6350200	0	6345900	7880800	13098000	7080	721	7548	102468;102469;102470;102471;102472;102473;102474;102475;102476;102477	108744;108745;108746	108746	3
VVGTPEVLR	0	968.565	Q8BH64	Q8BH64	243	251	Ehd2	EH domain-containing protein 2	yes	yes	2	0.012369	60.895	0	0	0	1644600	0	0	7546200	0	1316100	0	1022200	3089500	7484	721	7979	108184;108185;108186;108187;108188	114850;114851;114852	114852	3
SAIAVQGGLTELPWDGGLK	0	1911.01	Q8C0N2	Q8C0N2	389	407	Agpat9	Glycerol-3-phosphate acyltransferase 3	yes	yes	2	0.0018568	61.375	0	2591200	323770	0	0	0	3147600	0	0	0	0	2589000	5804	752	6188	83894;83895;83896;83897	87467;87468;87469	87468	3
AQIWDTAGQER	0	1273.61	P46638;P62492	P46638	62	72	Rab11b;Rab11a	Ras-related protein Rab-11B;Ras-related protein Rab-11A	yes	no	2	0.011302	61.65	2134200	6179300	0	5216200	3169200	1906500	6713800	4212100	0	0	4736100	8133800	547	363	584	7663;7664;7665;7666;7667;7668;7669;7670;7671	8193;8194;8195;8196	8195	3
DDLLGFSLR	0	1034.54	Q99K85	Q99K85	214	222	Psat1	Phosphoserine aminotransferase	yes	yes	2	0.010846	61.962	0	2422800	1038200	0	1881200	0	2678400	1009100	779470	1013800	1392000	2824000	911	868	970	13373;13374;13375;13376;13377;13378;13379;13380;13381	14322;14323;14324	14324	3
DLAGSIIGK	0	872.497	P61979	P61979	397	405	Hnrnpk	Heterogeneous nuclear ribonucleoprotein K	yes	yes	2	0.010846	61.962	4423900	6859600	3372200	5868000	5481300	4766400	7065800	5488600	4494600	4846000	5242000	6670800	1111	452	1180	16436;16437;16438;16439;16440;16441;16442;16443;16444;16445;16446;16447	17799;17800;17801	17801	3
WLVPLLEGR	0	1081.63	Q8K370	Q8K370	779	787	Acad10	Acyl-CoA dehydrogenase family member 10	yes	yes	2	0.010794	61.999	1421300	1926100	963450	2095000	1319700	0	2023300	1933200	763350	0	1692300	2681700	7606	781	8107	109683;109684;109685;109686;109687;109688;109689;109690;109691;109692	116370;116371;116372	116372	3
ECLPLIIFLR	0	1272.73	P62702	P62702	40	49	Rps4x	40S ribosomal protein S4, X isoform	yes	yes	2	0.0070299	62.2	0	4138400	2170900	3205300	3904900	3143100	6803300	2916300	0	2423900	5230900	5563000	1459	472	1553	21378;21379;21380;21381;21382;21383;21384;21385;21386;21387	23713;23714;23715;23716;23717	23717	3
QQYCLDTWGVWPR	0	1707.78	Q9ET22	Q9ET22	389	401	Dpp7	Dipeptidyl peptidase 2	yes	yes	2	0.0030407	62.303	479440	0	0	5983700	0	0	0	0	0	0	0	1370300	5481	1077	5850	78708;78709;78710;78711;78712	82541;82542;82543;82544	82541	3
LALDGATWADVFK	0	1405.72	Q3TCN2	Q3TCN2	360	372	Plbd2	Putative phospholipase B-like 2;Putative phospholipase B-like 2 28 kDa form;Putative phospholipase B-like 2 40 kDa form;Putative phospholipase B-like 2 15 kDa form	yes	yes	2	0.0030407	62.303	1605300	3817400	2329500	4007300	3164700	2473200	4095500	2634400	480930	1326500	2356500	4712500	3827	582	4041	54883;54884;54885;54886;54887;54888;54889;54890;54891;54892;54893;54894	58833;58834;58835	58835	3
KFDEGRNNFEGEITK	2	1782.85	P09103	P09103	210	224	P4hb	Protein disulfide-isomerase	yes	yes	3	0.0030077	62.377	13907000	11402000	5309800	24473000	13645000	15956000	20033000	15425000	8450100	13876000	14430000	13551000	3681	221	3887	52453;52454;52455;52456;52457;52458;52459;52460;52461;52462;52463;52464	56505;56506;56507	56507	3
LGLVGVNLSLDGVK	0	1382.81	Q91V92	Q91V92	69	82	Acly	ATP-citrate synthase	yes	yes	2	0.00096567	62.408	3586300	3749300	989390	2611300	2513800	1971700	5365300	1241400	0	2258900	2309900	4083000	4112	823	4345	59544;59545;59546;59547;59548;59549;59550;59551;59552;59553;59554	63334;63335;63336	63336	3
VHIGQVIMSIR	0	1251.71	Q6ZWV3;P86048	Q6ZWV3	129	139	Rpl10;Rpl10l	60S ribosomal protein L10;60S ribosomal protein L10-like	yes	no	3	0.0031642	62.633	3817800	5500700	2185200	3055200	3635300	0	19990000	9454400	2424100	0	4420500	0	7099	536	7568	102727;102728;102729;102730;102731;102732;102733;102734;102735;102736;102737	109009;109010;109011	109010	3
REPLSLINLK	1	1181.71	Q8BX10	Q8BX10	64	73	Pgam5	Serine/threonine-protein phosphatase PGAM5, mitochondrial	yes	yes	2	0.016946	63.076	3968600	7941700	2914500	6197700	5078500	4842300	4495800	5264800	0	6372100	5949400	11518000	5598	749	5973	80420;80421;80422;80423;80424;80425;80426;80427;80428;80429;80430	84141;84142;84143	84142	3
TLPTNTLMGFGAFAALTTFWYATRPK	1	2875.47	P41216	P41216	24	49	Acsl1	Long-chain-fatty-acid--CoA ligase 1	yes	yes	3	1.2729e-07	63.122	2412400	0	0	9239800	5444000	8631400	0	0	0	0	0	0	6605	348	7036	95289;95290;95291;95292	100568;100569;100570	100568	3
EVAGFWVK	0	934.491	Q60648	Q60648	89	96	Gm2a	Ganglioside GM2 activator	yes	yes	2	0.013332	63.148	6990000	10792000	7090900	644860	7328500	10568000	14369000	13863000	8644100	8670600	9902400	12407000	1956	611	2073	27984;27985;27986;27987;27988;27989;27990;27991;27992;27993;27994;27995	30462;30463;30464	30462	3
VVHVNGFGK	0	955.524	O08749	O08749	147	155	Dld	Dihydrolipoyl dehydrogenase, mitochondrial	yes	yes	2	0.0084746	63.148	3912300	6853700	0	24024000	12206000	17031000	17911000	10884000	8323700	9856400	9426800	14561000	7491	122	7986	108277;108278;108279;108280;108281;108282;108283;108284;108285;108286;108287	114942;114943;114944;114945	114943	3
NYLEQIYNVPVAAVR	0	1747.93	O35972	O35972	55	69	Mrpl23	39S ribosomal protein L23, mitochondrial	yes	yes	2	0.00035674	63.283	935090	2305000	606980	0	1076300	0	0	969360	0	0	1860700	1541200	5238	151	5598	75445;75446;75447;75448;75449;75450;75451	79239;79240;79241	79239	3
AVTDEEPFLIFANR	0	1620.81	Q91ZX7	Q91ZX7	3024	3037	Lrp1	Prolow-density lipoprotein receptor-related protein 1;Low-density lipoprotein receptor-related protein 1 85 kDa subunit;Low-density lipoprotein receptor-related protein 1 515 kDa subunit;Low-density lipoprotein receptor-related protein 1 intracellular domain	yes	yes	2	0.00089373	63.283	0	0	1252800	3635000	1550100	0	3178700	2523200	0	1551100	2293900	2422500	711	844	757	9961;9962;9963;9964;9965;9966;9967;9968	10380;10381;10382	10381	3
SEIDLFNIR	0	1105.58	P48036	P48036	275	283	Anxa5	Annexin A5	yes	yes	2	0.009293	63.565	5759900	18850000	12892000	11969000	10250000	7755100	15951000	10875000	7500200	9154200	16104000	25239000	5873	372	6263	84850;84851;84852;84853;84854;84855;84856;84857;84858;84859;84860;84861	88528;88529;88530	88529	3
SAATLITHPFHVITLR	0	1776	Q791V5	Q791V5	132	147	Mtch2	Mitochondrial carrier homolog 2	yes	yes	2;3	4.6577e-06	63.691	3720100	8688600	2698500	3751800	4259800	2310200	16498000	4023500	0	3953300	1785100	10071000	5792	692	6175	83703;83704;83705;83706;83707;83708;83709;83710;83711;83712;83713;83714;83715;83716;83717;83718;83719;83720	87289;87290;87291;87292;87293;87294;87295	87292	3
LSHEQLLEVK	0	1194.66	O08528	O08528	479	488	Hk2	Hexokinase-2	yes	yes	2	0.010012	63.816	1786200	4188700	1313200	2772200	2417800	3787600	4315000	2156500	2834700	1959500	2127400	5089200	4543	118	4806	65275;65276;65277;65278;65279;65280;65281;65282;65283;65284;65285;65286	69064;69065;69066	69064	3
FATDRNDFRR	2	1296.63	Q9CQN3	Q9CQN3	34	43	Tomm6	Mitochondrial import receptor subunit TOM6 homolog	yes	yes	3	0.040475	64.374	2463900	10307000	74362	19993000	0	5526700	14687000	7288800	3275900	0	27701000	0	2070	926	2193	29580;29581;29582;29583;29584;29585;29586;29587;29588	32136;32137;32138	32138	3
ANDTTFGLAAGVFTR	0	1539.77	Q9JLJ2	Q9JLJ2	412	426	Aldh9a1	4-trimethylaminobutyraldehyde dehydrogenase	yes	yes	2	0.0012172	64.55	1810800	3927400	0	0	0	4149900	4415900	0	0	0	0	3723700	482	1095	518	6844;6845;6846;6847;6848	7284;7285;7286	7285	3
GLGISVLEMSHR	0	1297.68	Q99K85	Q99K85	34	45	Psat1	Phosphoserine aminotransferase	yes	yes	2;3	0.0018758	64.55	2496500	4666500	1005300	2618200	6141900	2122200	6555600	3252000	0	2392800	1079700	5192600	2669	868	2821;2822	37815;37816;37817;37818;37819;37820;37821;37822;37823;37824;37825;37826;37827	40632;40633;40634	40634	3
GLLQLQWK	0	984.576	Q9CZW5	Q9CZW5	520	527	Tomm70a	Mitochondrial import receptor subunit TOM70	yes	yes	2	0.012149	64.776	1788900	3131800	1393100	1712900	2281200	1538300	4347300	1679200	1826000	1966600	0	3548900	2681	975	2834	38038;38039;38040;38041;38042;38043;38044;38045;38046;38047;38048	40965;40966;40967;40968	40965	3
VLFIDNWR	0	1061.57	Q91ZE0	Q91ZE0	379	386	Tmlhe	Trimethyllysine dioxygenase, mitochondrial	yes	yes	2	0.011959	65.038	0	5652800	0	3251400	2720300	2019000	0	3013400	0	2340700	4033000	6574800	7190	843	7664	104067;104068;104069;104070;104071;104072;104073;104074	110554;110555;110556	110555	3
KSPEIISGR	1	985.556	P63030	P63030	46	54	Mpc1	Mitochondrial pyruvate carrier 1	yes	yes	2	0.013204	65.305	1388100	8482700	2691000	6726200	3507500	0	0	0	0	1542700	4391000	5923300	3771	501	3982	53731;53732;53733;53734;53735;53736;53737;53738	57632;57633;57634	57632	3
ALVSAQWVAEALK	0	1384.77	Q99J99	Q99J99	9	21	Mpst	3-mercaptopyruvate sulfurtransferase	yes	yes	2	0.0024658	65.5	1207700	2379300	0	0	1382800	0	6369600	1684400	0	1378500	2081300	4888800	447	861	476	6328;6329;6330;6331;6332;6333;6334;6335;6336	6859;6860;6861	6860	3
DKWSNFDPTGLER	1	1563.73	Q925I1	Q925I1	44	56	Atad3	ATPase family AAA domain-containing protein 3	yes	yes	2	0.0086686	65.5	3469600	3617800	0	4193600	0	0	2717600	0	2544600	3033200	3261900	0	1107	858	1175	16375;16376;16377;16378;16379;16380;16381;16382	17759;17760;17761	17760	3
LLAENNEIISNIR	0	1497.82	P27046	P27046	61	73	Man2a1	Alpha-mannosidase 2	yes	yes	2	0.0024658	65.5	0	4593400	0	0	4259400	0	4507500	3004000	1143000	0	3094600	4533000	4228	304	4474	61306;61307;61308;61309;61310;61311;61312	65175;65176;65177	65176	3
IAAYAYSALSQIR	0	1425.76	Q9CQ22	Q9CQ22	135	147	Lamtor1	Ragulator complex protein LAMTOR1	yes	yes	2	0.0024658	65.5	1395600	3289900	1564100	2571800	1751600	0	3658500	2256300	1184800	2036400	4046900	3349600	3084	906	3260	44310;44311;44312;44313;44314;44315;44316;44317;44318;44319;44320	47983;47984;47985	47984	3
AITGIQAFTVGK	0	1204.68	Q60759	Q60759	427	438	Gcdh	Glutaryl-CoA dehydrogenase, mitochondrial	yes	yes	2	0.0060795	65.627	3410100	6490800	2936200	0	3141500	0	4654200	0	3781200	3099000	4272300	5842700	331	617	352	4659;4660;4661;4662;4663;4664;4665;4666;4667	5178;5179;5180	5180	3
GGDPTKEPEPVVHYDI	1	1751.84	Q9D6J5	Q9D6J5	171	186	Ndufb8	NADH dehydrogenase [ubiquinone] 1 beta subcomplex subunit 8, mitochondrial	yes	yes	2	0.0019204	65.842	3193100	5123100	3190000	6636000	4041100	0	6502300	0	4017300	4039500	3384700	7107600	2541	1006	2688	35990;35991;35992;35993;35994;35995;35996;35997;35998;35999	38868;38869;38870	38870	3
SSILLDVKPWDDETDMTK	1	2092	O70251	O70251	140	157	Eef1b	Elongation factor 1-beta	yes	yes	3	0.00019624	65.943	8773600	14515000	4628300	0	7281300	8271900	4837400	2936200	3411700	11382000	3716400	0	6209	164	6619;6620	89686;89687;89688;89689;89690;89691;89692;89693;89694;89695;89696;89697;89698;89699;89700	94312;94313;94314	94313	3
WYASLQKPSWHPPR	1	1751.89	P50637	P50637	33	46	Tspo	Translocator protein	yes	yes	4	0.00045764	66.393	0	5943800	0	7732200	1374600	4185500	10078000	0	0	5805600	0	10686000	7638	389	8139	110113;110114;110115;110116;110117;110118;110119	116845;116846;116847	116845	3
FLGSGGFIGYAPSLSK	0	1599.83	Q9R0E2	Q9R0E2	152	167	Plod1	Procollagen-lysine,2-oxoglutarate 5-dioxygenase 1	yes	yes	2	0.00052025	66.498	0	0	0	0	0	2477100	0	2254600	0	2248100	1921700	4848600	2223	1117	2353	31776;31777;31778;31779;31780	34329;34330;34331;34332	34331	3
VNQAIWLLCTGAR	0	1500.79	P97461	P97461	147	159	Rps5	40S ribosomal protein S5;40S ribosomal protein S5, N-terminally processed	yes	yes	2	0.0022817	66.595	2573500	6870800	2331100	3388300	3869900	3347600	8429400	3101900	1687800	3411900	5123500	7600100	7300	544	7786	105650;105651;105652;105653;105654;105655;105656;105657;105658;105659;105660;105661	112099;112100;112101;112102;112103	112099	3
VNLAMDVGK	0	945.495	P52480	P52480	490	498	Pkm	Pyruvate kinase PKM	yes	yes	2	0.0071837	66.621	1723900	2897800	754750	0	1515600	1010500	3139400	0	0	1641400	3079400	5257800	7293	399	7778	105514;105515;105516;105517;105518;105519;105520;105521;105522;105523	111968;111969;111970	111969	3
EAQLALGNAAADATEAK	0	1642.82	P02468	P02468	1405	1421	Lamc1	Laminin subunit gamma-1	yes	yes	2	0.00011949	66.989	8821100	9629600	7611300	9146500	9956100	0	8568600	9284100	9186600	8843300	9355300	14365000	1439	194	1532	20979;20980;20981;20982;20983;20984;20985;20986;20987;20988;20989	23035;23036;23037	23037	3
GSNTCELVFEDCK	0	1557.64	Q9JHI5	Q9JHI5	248	260	Ivd	Isovaleryl-CoA dehydrogenase, mitochondrial	yes	yes	2	0.0022099	67.022	0	0	0	0	1682400	0	5528900	0	2671600	0	0	5024100	2795	1079	2957	39649;39650;39651;39652	42536;42537;42538	42536	3
VLDSGAPIK	0	898.512	P56480	P56480	125	133	Atp5b	ATP synthase subunit beta, mitochondrial	yes	yes	2	0.0068054	67.169	6609700	11748000	15040000	0	0	0	11646000	10621000	0	8067100	11454000	19757000	7171	421	7645	103798;103799;103800;103801;103802;103803;103804;103805	110223;110224;110225	110224	3
EFPGLSDVTIAEVDCTAER	0	2107.97	Q91W90	Q91W90	352	370	Txndc5	Thioredoxin domain-containing protein 5	yes	yes	2	0.0014125	67.964	0	4109800	0	6751500	0	5030600	4747300	4820100	0	3623600	4363000	5492300	1581	833	1683	23144;23145;23146;23147;23148;23149;23150;23151	25673;25674;25675	25674	3
LDGLCIPLR	0	1055.58	Q91ZX7	Q91ZX7	1072	1080	Lrp1	Prolow-density lipoprotein receptor-related protein 1;Low-density lipoprotein receptor-related protein 1 85 kDa subunit;Low-density lipoprotein receptor-related protein 1 515 kDa subunit;Low-density lipoprotein receptor-related protein 1 intracellular domain	yes	yes	2	0.0062454	67.981	1518100	1650800	0	0	1522800	0	1182100	1720200	898580	1173400	1762400	1925600	3904	844	4125	55955;55956;55957;55958;55959;55960;55961;55962;55963	59903;59904;59905	59903	3
GVYAVGDVCGK	0	1123.53	P47791	P47791	347	357	Gsr	Glutathione reductase, mitochondrial	yes	yes	2	0.003289	68.016	0	0	0	0	0	0	6504200	0	0	0	0	0	2904	366	3072	41226;41227;41228;41229	44382;44383;44384;44385	44383	3
APALGGSFSGLEPMGLLWAMEPERPLWR	1	3067.54	Q9QYR9	Q9QYR9	106	133	Acot2	Acyl-coenzyme A thioesterase 2, mitochondrial	yes	yes	3	1.9608e-11	68.231	0	0	0	0	0	5998200	0	4230800	0	0	0	7543500	502	1108	539	7101;7102;7103	7583;7584;7585	7585	3
LSDLLDWK	0	988.523	Q9Z1E4	Q9Z1E4	592	599	Gys1	Glycogen [starch] synthase, muscle	yes	yes	2	0.013776	68.383	1589400	2156400	0	0	1373300	1140700	2817600	0	0	1389400	2657700	3680300	4523	1158	4786	65039;65040;65041;65042;65043;65044;65045;65046	68823;68824;68825;68826	68825	3
AAPPQLQALLQAVNK	0	1560.9	Q9JJW0	Q9JJW0	2	16	Pxmp4	Peroxisomal membrane protein 4	yes	yes	2	0.00021861	68.657	3138600	4173100	1670000	0	2228000	0	6307900	0	1310500	1907300	3702500	4919900	63	1088	66	821;822;823;824;825;826;827;828;829	959;960;961	961	3
VMEAFEQAER	0	1208.55	P50136	P50136	387	396	Bckdha	2-oxoisovalerate dehydrogenase subunit alpha, mitochondrial	yes	yes	2	0.0075291	68.735	3978800	4246000	1997600	0	2578400	0	4348200	3172800	5446900	3955900	3892700	6181200	7273	379	7755	105223;105224;105225;105226;105227;105228;105229;105230;105231;105232	111680;111681;111682	111680	3
DWVLNEFK	0	1049.52	Q61656	Q61656	381	388	Ddx5	Probable ATP-dependent RNA helicase DDX5	yes	yes	2	0.0091448	68.915	1346800	0	682920	0	1665400	0	0	1214200	899740	0	0	2037400	1369	640	1454	19985;19986;19987;19988;19989;19990;19991;19992	22017;22018;22019	22018	3
FDLNSPWEAFPAYR	0	1711.8	Q9DCT2	Q9DCT2	232	245	Ndufs3	NADH dehydrogenase [ubiquinone] iron-sulfur protein 3, mitochondrial	yes	yes	2	0.00054443	69.01	1814300	4274500	2985200	5014700	2853800	3977500	0	4198000	694580	3616900	4858400	7191600	2096	1056	2219	30077;30078;30079;30080;30081;30082;30083;30084;30085;30086;30087	32589;32590;32591	32589	3
LYQSCADPTGCGTGSDAR	0	1914.78	Q9ET22	Q9ET22	338	355	Dpp7	Dipeptidyl peptidase 2	yes	yes	2	0.0018885	69.03	2872200	5673400	2719400	6067600	3377600	5331600	6103700	5634000	3145100	3150900	5966700	8011800	4743	1077	5017	68254;68255;68256;68257;68258;68259;68260;68261;68262;68263;68264;68265	72476;72477;72478	72478	3
VGSPPLEK	0	825.46	Q99JY0	Q99JY0	410	417	Hadhb	Trifunctional enzyme subunit beta, mitochondrial;3-ketoacyl-CoA thiolase	yes	yes	2	0.017048	69.105	3829400	3729200	2177700	2356400	3143000	6281400	14372000	2347300	0	4839800	0	576400	7086	865	7554	102530;102531;102532;102533;102534;102535;102536;102537;102538;102539;102540;102541;102542;102543;102544;102545;102546	108800;108801;108802;108803;108804;108805;108806;108807;108808	108807	3
PFLWLAR	0	901.517	P62827	P62827	160	166	Ran	GTP-binding nuclear protein Ran	yes	yes	2	0.046819	69.39	0	1437300	0	0	0	0	0	0	0	0	0	4651200	5252	480	5612	75602;75603;75604	79377;79378;79379	79379	3
GLATFCLDK	0	1023.51	O55022;Q80UU9	Q80UU9	148	156	Pgrmc1;Pgrmc2	Membrane-associated progesterone receptor component 1;Membrane-associated progesterone receptor component 2	no	no	2	0.0052498	69.423	11043000	16856000	8612100	0	13086000	0	23816000	16638000	11898000	12275000	15573000	19844000	2640	700;157	2791	37378;37379;37380;37381;37382;37383;37384;37385;37386;37387	40307;40308;40309	40308	3
VGDKVLLPEYGGTK	1	1474.8	Q64433	Q64433	67	80	Hspe1	10 kDa heat shock protein, mitochondrial	yes	yes	2;3	0.0013211	69.451	7235500	0	0	3234400	325140	0	0	15034000	0	0	2258600	9812400	7056	664	7523	102134;102135;102136;102137;102138;102139;102140;102141;102142	108336;108337;108338;108339;108340	108339	3
FDVQFPENNWINPDK	0	1861.86	Q9QYJ0	Q9QYJ0	333	347	Dnaja2	DnaJ homolog subfamily A member 2	yes	yes	2	0.00019821	69.451	2783500	4669900	1883800	5126800	3015900	0	6889500	3999100	1134000	2894300	4248100	6354400	2110	1106	2233	30251;30252;30253;30254;30255;30256;30257;30258;30259;30260;30261	32711;32712;32713	32713	3
MLSLNVFSVQVQAFK	0	1709.92	P11438	P11438	338	352	Lamp1	Lysosome-associated membrane glycoprotein 1	yes	yes	2	7.7931e-05	69.672	1865000	7347800	1184000	10442000	2733800	6434300	9193700	5764400	0	2563400	4170700	6063300	4844	241	5157	69821;69822;69823;69824;69825;69826;69827;69828;69829;69830;69831	73764;73765;73766;73767;73768;73769;73770;73771	73769	3
MEILEMQLK	0	1133.58	Q6IRU2	Q6IRU2	105	113	Tpm4	Tropomyosin alpha-4 chain	yes	yes	2	0.004973	69.825	0	0	0	3401600	2544900	0	3828600	0	0	2569100	0	3704000	4786	667	5077	68899;68900;68901;68902;68903	73016;73017;73018	73017	3
FSSQEAASSFGDDR	0	1502.63	Q91ZA3	Q91ZA3	240	253	Pcca	Propionyl-CoA carboxylase alpha chain, mitochondrial	yes	yes	2	0.0024411	69.864	3279500	5836300	0	5258300	2132300	1607200	7389500	5968000	3703500	3751100	4719800	7794700	2320	842	2454	33068;33069;33070;33071;33072;33073;33074;33075;33076;33077;33078	35648;35649;35650	35648	3
LLVVTDPR	0	911.544	P14206	P14206	121	128	Rpsa	40S ribosomal protein SA	yes	yes	2	0.0083582	69.998	35818000	53811000	40487000	0	0	0	0	0	0	0	0	0	4340	258	4590	62736;62737;62738	66888;66889;66890	66888	3
DTSFEQHVLLHTGGK	0	1667.83	P19096	P19096	1718	1732	Fasn	Fatty acid synthase;[Acyl-carrier-protein] S-acetyltransferase;[Acyl-carrier-protein] S-malonyltransferase;3-oxoacyl-[acyl-carrier-protein] synthase;3-oxoacyl-[acyl-carrier-protein] reductase;3-hydroxyacyl-[acyl-carrier-protein] dehydratase;Enoyl-[acyl-carrier-protein] reductase;Oleoyl-[acyl-carrier-protein] hydrolase	yes	yes	2;3	0.00016146	70.412	5389600	11535000	3056700	6276800	4385800	0	22796000	6256500	4069500	3521400	8911500	16642000	1309	279	1392	19302;19303;19304;19305;19306;19307;19308;19309;19310;19311;19312;19313;19314;19315;19316	21347;21348;21349	21347	3
TGQEVVFVAEPDNKNVYK	1	2036.02	Q9DBG6	Q9DBG6	443	460	Rpn2	Dolichyl-diphosphooligosaccharide--protein glycosyltransferase subunit 2	yes	yes	2;3	0.0076156	70.622	2648400	3777900	926210	3175900	4120700	2650300	6254000	3028300	0	7846000	0	4737000	6491	1037	6917	93620;93621;93622;93623;93624;93625;93626;93627;93628;93629;93630	98400;98401;98402	98402	3
LMDDLDR	0	876.401	P14069	P14069	56	62	S100a6	Protein S100-A6	yes	yes	2	0.038082	71.134	0	22238000	7419700	27751000	16135000	0	30047000	18474000	16571000	20375000	1585000	34982000	4348	253	4599	62867;62868;62869;62870;62871;62872;62873;62874;62875;62876	67105;67106;67107	67107	3
DNSQVNAVTVHTLLDK	0	1752.9	Q63918	Q63918	49	64	Sdpr	Serum deprivation-response protein	yes	yes	2	1.7892e-07	71.548	3146300	0	3215100	0	4984000	8327700	11973000	5540100	4456800	0	0	9831700	1210	658	1292	17925;17926;17927;17928;17929;17930;17931;17932;17933	19750;19751;19752;19753	19751	3
GVQGASNLAAWSMEPVVR	0	1870.94	Q8CGN5	Q8CGN5	61	78	Plin1	Perilipin-1	yes	yes	2	2.8264e-05	72.089	1099000	1996600	0	1433900	0	0	3459500	1763800	1343000	1429100	1644900	2561300	2885	765	3053	41016;41017;41018;41019;41020;41021;41022;41023;41024	44146;44147;44148;44149	44148	3
TQEFILNSPTVTSIK	0	1676.9	Q9R0H0	Q9R0H0	160	174	Acox1	Peroxisomal acyl-coenzyme A oxidase 1	yes	yes	2	0.00064515	72.089	1776600	4890700	0	0	0	0	3873000	0	2072200	0	2981000	4261600	6685	1118	7121	96320;96321;96322;96323;96324;96325	101714;101715;101716;101717	101717	3
VLLTMIAR	0	915.558	O08547	O08547	2	9	Sec22b	Vesicle-trafficking protein SEC22b	yes	yes	2	0.0068047	72.138	1759400	3282700	0	0	1862300	0	4647700	0	1742900	1758800	0	0	7216	119	7692	104384;104385;104386;104387;104388;104389;104390	110789;110790;110791	110791	3
ELISNSSDALDKIR	1	1559.82	P07901	P07901	47	60	Hsp90aa1	Heat shock protein HSP 90-alpha	yes	yes	2	0.0017716	72.34	0	6329100	0	5865600	5531900	0	6290200	4098100	0	0	3786200	5363300	1761	211	1872	25472;25473;25474;25475;25476;25477;25478	27823;27824;27825	27825	3
TSCEFTGDILR	0	1297.6	P62814	P62814	110	120	Atp6v1b2	V-type proton ATPase subunit B, brain isoform	yes	yes	2	0.0036409	72.607	8579100	14805000	7763700	10497000	6997500	9174700	4820300	13429000	9531900	12330000	12523000	20943000	6715	478	7153	96766;96767;96768;96769;96770;96771;96772;96773;96774;96775;96776;96777	102133;102134;102135;102136;102137;102138;102139;102140;102141;102142;102143	102137	3
LSSEMNTSTVNSAR	0	1495.69	P14733	P14733	278	291	Lmnb1	Lamin-B1	yes	yes	2	0.00024198	72.652	0	8380900	0	0	0	0	0	0	0	4032900	0	0	4565	261	4829	65565;65566;65567	69375;69376;69377	69375	3
VLGATLAGCELALGMAK	0	1673.88	Q8CGN5	Q8CGN5	142	158	Plin1	Perilipin-1	yes	yes	2	4.5281e-07	72.958	4497500	9007200	3450500	4147900	3450200	2447400	6390300	6751000	3248700	4844400	8958100	10205000	7192	765	7666;7667	104095;104096;104097;104098;104099;104100;104101;104102;104103;104104;104105;104106;104107;104108;104109;104110;104111;104112;104113;104114	110571;110572;110573;110574;110575;110576;110577;110578	110574	3
ELEFYLR	0	968.497	P62242	P62242	194	200	Rps8	40S ribosomal protein S8	yes	yes	2	0.033919	73.039	3106500	5296700	2413900	0	3681500	2979800	0	3337100	2715000	2063100	5625800	0	1723	462	1831	25012;25013;25014;25015;25016;25017;25018;25019;25020;25021	27460;27461;27462	27460	3
GPDEAIEDGEEGSEDDAEWVVTK	0	2476.04	Q8BH64	Q8BH64	426	448	Ehd2	EH domain-containing protein 2	yes	yes	2;3	1.1364e-05	73.156	6176100	11515000	7977100	11073000	7319400	6418200	7860500	11944000	2890300	8850100	11396000	19689000	2729	721	2887	38833;38834;38835;38836;38837;38838;38839;38840;38841;38842;38843;38844;38845;38846;38847;38848;38849;38850;38851;38852;38853;38854	41874;41875;41876	41875	3
MLGEALSK	0	847.447	O35129	O35129	237	244	Phb2	Prohibitin-2	yes	yes	2	0.0060122	73.26	7854300	11382000	7414500	12222000	9217600	9302100	17927000	10889000	17686000	10537000	14781000	22648000	4837	135	5148	69689;69690;69691;69692;69693;69694;69695;69696;69697;69698;69699;69700	73689;73690;73691	73691	3
NAIHTYTQAGSHMAAK	0	1699.81	P24270	P24270	507	522	Cat	Catalase	yes	yes	3	9.4539e-07	73.279	0	11783000	0	10814000	0	0	9790800	0	6688500	0	0	0	4917	295	5257	71171;71172;71173;71174	75309;75310;75311	75309	3
AIGVLTSGGDAQGMNAAVR	0	1786.9	P12382;Q9WUA3	P12382	17	35	Pfkl;Pfkp	ATP-dependent 6-phosphofructokinase, liver type;ATP-dependent 6-phosphofructokinase, platelet type	no	no	2	0.001178	73.881	5429800	11747000	2416900	3785700	9018800	0	6519300	3878700	4111200	4379800	5949800	6364600	319	246;1135	337;338	4281;4282;4283;4284;4285;4286;4287;4288;4289;4290;4291;4292;4293;4294;4295	4644;4645;4646;4647	4646	3
LTPAQLQFMR	0	1203.64	Q9D2R6	Q9D2R6	30	39	Coa3	Cytochrome c oxidase assembly factor 3 homolog, mitochondrial	yes	yes	2	0.0050798	73.931	0	0	0	8483300	0	6748100	0	0	8343500	6303900	0	0	4616	1000	4884	66216;66217;66218;66219	70098;70099;70100	70100	3
LVPVGYGIR	0	972.576	P57776	P57776	233	241	Eef1d	Elongation factor 1-delta	yes	yes	2	0.0025201	73.975	5142800	8574800	5107600	11414000	7996900	9587200	13513000	8533800	5125500	8201900	11079000	13457000	4686	428	4957	67442;67443;67444;67445;67446;67447;67448;67449;67450;67451;67452;67453	71499;71500;71501	71501	3
ATIGADFLTK	0	1035.56	P51150	P51150	39	48	Rab7a	Ras-related protein Rab-7a	yes	yes	2	0.0050656	73.985	5989900	12642000	0	3219600	7260100	0	11999000	6291800	0	0	8603100	9347600	646	390	690	8957;8958;8959;8960;8961;8962;8963;8964;8965	9454;9455;9456	9456	3
MAENLGFLGSLK	0	1278.66	Q9Z2I8	Q9Z2I8	208	219	Suclg2	Succinyl-CoA ligase [GDP-forming] subunit beta, mitochondrial	yes	yes	2	0.0004528	74.162	10241000	20628000	2503800	11619000	10878000	0	16525000	3830000	7611500	12540000	3708600	5519800	4751	1169	5027;5028	68372;68373;68374;68375;68376;68377;68378;68379;68380;68381;68382;68383;68384;68385;68386;68387;68388;68389	72560;72561;72562;72563;72564;72565;72566;72567;72568;72569	72566	3
LAQNAEDVYEAVR	0	1476.72	Q9JIY5	Q9JIY5	420	432	Htra2	Serine protease HTRA2, mitochondrial	yes	yes	2	0.0039874	74.841	2157400	4379300	1978100	2838100	3057200	0	3737300	2826800	2239000	2521800	3441000	4615100	3852	1087	4072	55304;55305;55306;55307;55308;55309;55310;55311;55312;55313;55314	59170;59171;59172	59170	3
FSLFAGGMLR	0	1097.57	Q99KF1	Q99KF1	129	138	Tmed9	Transmembrane emp24 domain-containing protein 9	yes	yes	2	0.0025228	75.213	1719400	3011800	1320500	2959700	3789700	3148500	3955100	0	0	1695000	2436200	5676100	2307	869	2439;2440	32858;32859;32860;32861;32862;32863;32864;32865;32866;32867;32868;32869;32870;32871;32872	35445;35446;35447;35448;35449;35450;35451	35449	3
FEPFSNK	0	867.413	P14211	P14211	81	87	Calr	Calreticulin	yes	yes	2	0.029524	75.269	8642900	16507000	12269000	17702000	12709000	11746000	28689000	19107000	15453000	13882000	21591000	28804000	2126	259	2251	30514;30515;30516;30517;30518;30519;30520;30521;30522;30523;30524;30525	33081;33082;33083	33081	3
ADWSSLSR	0	920.435	P19783	P19783	68	75	Cox4i1	Cytochrome c oxidase subunit 4 isoform 1, mitochondrial	yes	yes	2	0.0054843	75.692	9785300	16107000	10323000	16991000	10829000	13491000	17933000	0	11521000	9674500	12290000	18190000	144	284	154	1924;1925;1926;1927;1928;1929;1930;1931;1932;1933;1934	2068;2069;2070	2068	3
FHNLNAGPSR	0	1111.55	Q64521	Q64521	454	463	Gpd2	Glycerol-3-phosphate dehydrogenase, mitochondrial	yes	yes	2	0.00084611	76.064	3275200	0	0	0	3522700	0	0	0	3847100	3495500	0	0	2185	665	2314	31282;31283;31284;31285;31286	33760;33761;33762	33760	3
NLANTVTEEILEK	0	1472.77	Q7TMK9	Q7TMK9	344	356	Syncrip	Heterogeneous nuclear ribonucleoprotein Q	yes	yes	2	0.00089451	76.228	2712600	4035600	1840900	2991100	3163800	2904300	3430200	3800900	2075900	3285800	7611000	4359700	5054	694	5401	72987;72988;72989;72990;72991;72992;72993;72994;72995;72996;72997;72998	76868;76869;76870;76871;76872	76871	3
SVVALHNLINNK	0	1320.75	P26516	P26516	268	279	Psmd7	26S proteasome non-ATPase regulatory subunit 7	yes	yes	2	0.00086521	76.465	0	2512500	0	2334000	0	0	2163000	2833500	0	0	0	2242000	6302	302	6722	90956;90957;90958;90959;90960	95688;95689;95690;95691	95691	3
EQLEEEEEAK	0	1232.54	Q8VDD5	Q8VDD5	1343	1352	Myh9	Myosin-9	yes	yes	2	0.0043601	76.679	1744900	2825600	979180	6357100	1997700	4842600	3034600	0	3390800	3185000	1565500	5729900	1861	807	1976	26826;26827;26828;26829;26830;26831;26832;26833;26834;26835;26836	29212;29213;29214;29215	29212	3
VLEALLPLK	0	994.643	P19096	P19096	2376	2384	Fasn	Fatty acid synthase;[Acyl-carrier-protein] S-acetyltransferase;[Acyl-carrier-protein] S-malonyltransferase;3-oxoacyl-[acyl-carrier-protein] synthase;3-oxoacyl-[acyl-carrier-protein] reductase;3-hydroxyacyl-[acyl-carrier-protein] dehydratase;Enoyl-[acyl-carrier-protein] reductase;Oleoyl-[acyl-carrier-protein] hydrolase	yes	yes	2	0.0020333	77.282	3023000	6302800	2403700	3977900	3382000	0	10816000	3526200	1753900	2305800	5275300	7248900	7174	279	7648	103856;103857;103858;103859;103860;103861;103862;103863;103864;103865;103866	110336;110337;110338	110337	3
TVNVVQFEPNK	0	1273.67	Q9CZD3	Q9CZD3	481	491	Gars	Glycine--tRNA ligase	yes	yes	2	0.0065742	77.379	2524400	3959800	0	0	3933200	0	6496300	2095700	3512300	3956700	3717000	5451400	6802	970	7252	98479;98480;98481;98482;98483;98484;98485;98486;98487	104274;104275;104276	104275	3
ALKIPAMTIAK	1	1155.7	P63038	P63038	471	481	Hspd1	60 kDa heat shock protein, mitochondrial	yes	yes	2	0.033756	77.533	5194600	68576000	2473600	108220000	41190000	90758000	73524000	54322000	30359000	40475000	39501000	80025000	392	502	414;415	5468;5469;5470;5471;5472;5473;5474;5475;5476;5477;5478;5479;5480;5481;5482;5483;5484;5485;5486;5487;5488;5489	6025;6026;6027;6028	6026	3
AAIDWFDGK	0	1021.49	P56959	P56959	342	350	Fus	RNA-binding protein FUS	yes	yes	2	0.0019672	77.732	2096100	4153000	0	0	2560400	4159400	5824700	0	2321800	4142200	3077600	5432200	41	424	42	551;552;553;554;555;556;557;558;559;560	714;715;716	716	3
DDEPTCGRPLGIR	1	1484.7	Q9D7N9	Q9D7N9	143	155	Apmap	Adipocyte plasma membrane-associated protein	yes	yes	3	0.00019625	78.692	3472900	6255700	4733900	5246000	4427500	6388800	9850200	4250300	5302100	5273200	6290500	10975000	898	1017	955	13212;13213;13214;13215;13216;13217;13218;13219;13220;13221;13222;13223	14181;14182;14183	14181	3
SGEGMGIR	0	805.375	Q05920	Q05920	399	406	Pc	Pyruvate carboxylase, mitochondrial	yes	yes	2	0.019296	79.116	0	0	0	0	0	1888100	5560200	0	0	3112600	4028100	4541000	5954	570	6351	85894;85895;85896;85897;85898;85899	89568;89569;89570	89569	3
YDDAIQLYDR	0	1270.58	Q9CRD2	Q9CRD2	103	112	Emc2	ER membrane protein complex subunit 2	yes	yes	2	0.00331	80.688	3226000	5184200	3537100	5293400	4572700	3597000	5871000	4557300	3568400	3420500	5148900	7210100	7666	951	8170	110424;110425;110426;110427;110428;110429;110430;110431;110432;110433;110434;110435	117093;117094;117095	117093	3
VGNLGLATSFFNER	0	1523.77	Q62167;P16381;Q62095	Q62167	535	548	Ddx3x;D1Pas1;Ddx3y	ATP-dependent RNA helicase DDX3X;Putative ATP-dependent RNA helicase Pl10;ATP-dependent RNA helicase DDX3Y	yes	no	2	9.2326e-05	80.979	0	10316000	0	8492800	6620800	5214700	10461000	4685800	411020	5694100	8352600	0	7079	652	7547	102459;102460;102461;102462;102463;102464;102465;102466;102467	108741;108742;108743	108743	3
TIQVSDFVR	0	1063.57	Q9Z247	Q9Z247	162	170	Fkbp9	Peptidyl-prolyl cis-trans isomerase FKBP9	yes	yes	2	0.00055396	81.548	4417300	7550900	3595400	5685400	6464300	3114600	15357000	6026800	3653000	4907300	7789800	8794900	6547	1165	6976	94484;94485;94486;94487;94488;94489;94490;94491;94492;94493;94494;94495;94496	99625;99626;99627;99628;99629;99630;99631;99632;99633;99634;99635;99636	99632	3
VTLDWAKPK	1	1056.6	P09405	P09405	637	645	Ncl	Nucleolin	yes	yes	2	0.0072957	81.548	3878300	9884300	4420500	14192000	6292900	9675800	12346000	8812400	10895000	6030200	6444100	10330000	7433	222	7922	107340;107341;107342;107343;107344;107345;107346;107347;107348;107349;107350;107351	113995;113996;113997	113995	3
DSETDPELVITGEEK	0	1660.77	Q8BI84	Q8BI84	440	454	Mia3	Melanoma inhibitory activity protein 3	yes	yes	2	2.1378e-05	81.92	3499200	5747700	0	0	4651200	0	0	5602900	2424100	4060700	3914100	6144100	1263	725	1345	18664;18665;18666;18667;18668;18669;18670;18671	20596;20597;20598	20597	3
YVDIAIPCNNK	0	1305.64	P14206	P14206	156	166	Rpsa	40S ribosomal protein SA	yes	yes	2	0.0014699	82.426	4976700	0	5670600	0	6702300	0	0	0	6099600	7447600	10836000	0	7867	258	8377	112915;112916;112917;112918;112919;112920;112921	119624;119625;119626	119625	3
MSTEEIVQR	0	1091.53	O88685	O88685	39	47	Psmc3	26S protease regulatory subunit 6A	yes	yes	2	0.0012726	82.452	4465500	7616600	3544200	6305400	5648300	5166900	9055200	7083100	5948500	6306500	0	10497000	4883	179	5215	70697;70698;70699;70700;70701;70702;70703;70704;70705;70706;70707	74877;74878;74879	74877	3
MVNHFIAEFK	0	1234.62	P63017	P63017	237	246	Hspa8	Heat shock cognate 71 kDa protein	yes	yes	2	0.00012499	82.645	3351900	4606200	1306400	4311800	3005800	4150400	6216300	3538200	0	3371700	5001000	8169500	4901	498	5239	70983;70984;70985;70986;70987;70988;70989;70990;70991;70992;70993	75170;75171;75172;75173	75170	3
YFAGNLASGGAAGATSLCFVYPLDFAR	0	2795.34	P48962;P51881	P51881	112	138	Slc25a4;Slc25a5	ADP/ATP translocase 1;ADP/ATP translocase 2;ADP/ATP translocase 2, N-terminally processed	no	no	2;3;4	8.2017e-13	82.707	112840000	5013000	10193000	3172800	2481200	5206100	18809000	0	1378500	1191300	0	0	7711	396;376	8215	110909;110910;110911;110912;110913;110914;110915;110916;110917;110918;110919;110920	117601;117602;117603	117603	3
YIAPCLDSELTEFPLR	0	1922.94	P07214	P07214	150	165	Sparc	SPARC	yes	yes	2	1.6466e-06	83.314	1492100	0	0	5596500	2096800	5599100	4334700	4094400	1249500	3025300	2960900	4451500	7751	209	8256	111352;111353;111354;111355;111356;111357;111358;111359;111360;111361	118023;118024;118025;118026	118025	3
LDPGSEETQTLVR	0	1443.72	Q9D8N0	Q9D8N0	402	414	Eef1g	Elongation factor 1-gamma	yes	yes	2	0.00024259	83.397	0	0	0	6881100	0	6144700	0	0	0	0	11429000	0	3927	1025	4150	56197;56198;56199	60066;60067;60068	60068	3
NIFPSNLVSAAFR	0	1434.76	P51912	P51912	191	203	Slc1a5	Neutral amino acid transporter B(0)	yes	yes	2	0.00019489	84.17	1259500	3848500	1408400	4949600	2868100	3938900	6151300	2692600	0	1551300	2967800	5624600	5020	397	5365	72530;72531;72532;72533;72534;72535;72536;72537;72538;72539;72540	76472;76473;76474	76474	3
LEEDQIIMEDQNCK	0	1763.77	Q8VDD5	Q8VDD5	976	989	Myh9	Myosin-9	yes	yes	2	0.00065874	84.479	0	0	0	0	0	0	6584400	0	3917800	0	0	6351200	3976	807	4199	56748;56749;56750;56751	60508;60509;60510;60511	60509	3
HTLAANFNPVSEER	0	1583.77	P24668	P24668	149	162	M6pr	Cation-dependent mannose-6-phosphate receptor	yes	yes	2	1.8587e-05	84.479	2989100	6499100	0	5869900	4519200	4975700	6082600	4764000	0	3639500	5690100	8411700	3055	298	3231	43938;43939;43940;43941;43942;43943;43944;43945;43946;43947	47591;47592;47593	47591	3
YFLHQSHEER	0	1344.62	P09528	P09528	55	64	Fth1	Ferritin heavy chain;Ferritin heavy chain, N-terminally processed	yes	yes	3	0.00015813	84.658	183860	0	0	0	0	17938000	0	0	8426300	0	21879000	24712000	7715	224	8219	110949;110950;110951;110952;110953;110954	117622;117623;117624;117625;117626	117623	3
EVLEDFAEDGEK	0	1379.61	P58281	P58281	912	923	Opa1	Dynamin-like 120 kDa protein, mitochondrial;Dynamin-like 120 kDa protein, form S1	yes	yes	2	0.0015399	85.377	2370900	0	0	0	2366700	0	5110600	0	0	1692800	2810600	3181200	1990	431	2108	28374;28375;28376;28377;28378;28379;28380	30797;30798;30799	30798	3
AVGDAVAEDEVVCEIETDK	0	2047.93	Q9D2G2	Q9D2G2	93	111	Dlst	Dihydrolipoyllysine-residue succinyltransferase component of 2-oxoglutarate dehydrogenase complex, mitochondrial	yes	yes	2	2.1073e-07	85.457	3599500	5428100	2280100	4067600	2967800	3189000	3585500	5082300	2015300	2903300	5912800	4411900	683	998	729	9651;9652;9653;9654;9655;9656;9657;9658;9659;9660;9661;9662	10108;10109;10110;10111	10109	3
ATDFVVPGPGK	0	1086.57	O88844	O88844	141	151	Idh1	Isocitrate dehydrogenase [NADP] cytoplasmic	yes	yes	2	4.7591e-05	85.67	6662000	10097000	0	5824400	6553500	5690500	10213000	0	6020600	3915200	0	0	628	183	670	8673;8674;8675;8676;8677;8678;8679;8680;8681;8682	9137;9138;9139;9140;9141;9142	9140	3
ILFDGIPLEK	0	1143.65	P16332	P16332	170	179	Mut	Methylmalonyl-CoA mutase, mitochondrial	yes	yes	2	0.0021653	85.67	8869900	16757000	8187500	10830000	10990000	7008400	13484000	0	8600300	9835400	12702000	17327000	3330	267	3515	47667;47668;47669;47670;47671;47672;47673;47674;47675;47676;47677;47678	51459;51460;51461;51462;51463;51464;51465;51466	51461	3
ELIIGDRQTGK	1	1228.68	Q03265	Q03265	208	218	Atp5a1	ATP synthase subunit alpha, mitochondrial	yes	yes	2;3	0.0144	85.733	16516000	5032700	0	14119000	9850600	12607000	6471400	6755100	4517700	6259200	7150300	10120000	1753	565	1863	25344;25345;25346;25347;25348;25349;25350;25351;25352;25353;25354;25355;25356;25357;25358;25359;25360;25361;25362	27723;27724;27725;27726	27724	3
TEQLTDSTEISLLPSDIDR	0	2132.05	Q64521	Q64521	609	627	Gpd2	Glycerol-3-phosphate dehydrogenase, mitochondrial	yes	yes	2	8.1418e-05	86.291	1919500	4296600	1824300	3061700	2490700	0	6641700	3172200	417800	2570400	2756800	6721000	6433	665	6857	92736;92737;92738;92739;92740;92741;92742;92743;92744;92745;92746;92747;92748	97464;97465;97466	97466	3
IYELAAGGTAVGTGLNTR	0	1762.92	P97807	P97807	266	283	Fh	Fumarate hydratase, mitochondrial	yes	yes	2	3.3301e-10	86.641	10183000	21036000	10464000	13824000	0	5085800	15844000	0	6781800	0	0	16547000	3609	546	3814	51536;51537;51538;51539;51540;51541;51542;51543	55624;55625;55626;55627	55626	3
LTEGCSFR	0	968.439	Q6ZWY3;Q6ZWU9	Q6ZWY3	73	80	Rps27l;Rps27	40S ribosomal protein S27-like;40S ribosomal protein S27	yes	no	2	0.0030569	86.794	1126300	2786700	0	0	0	0	5553000	0	0	0	2892900	4032300	4588	682	4853	65845;65846;65847;65848;65849	69649;69650;69651	69651	3
TMLELLNQLDGFEATK	0	1821.92	P62196	P62196	272	287	Psmc5	26S protease regulatory subunit 8	yes	yes	2	1.0304e-08	87.001	1681300	2999900	0	0	0	0	3429400	0	0	1727300	1933500	0	6627	460	7059	95563;95564;95565;95566;95567;95568	100821;100822;100823	100821	3
LMIEMDGTENK	0	1279.58	P17182	P17182	93	103	Eno1	Alpha-enolase	yes	yes	2	0.0025568	87.913	9054000	7550300	3909400	13229000	6743500	14021000	20249000	8269200	2295400	11103000	15483000	14598000	4353	271	4605;4606	62934;62935;62936;62937;62938;62939;62940;62941;62942;62943;62944;62945;62946;62947;62948;62949;62950;62951;62952;62953	67135;67136;67137;67138	67138	3
ALDPALWTIQK	0	1254.7	O70423	O70423	253	263	Aoc3	Membrane primary amine oxidase	yes	yes	2	0.0022516	89.08	5264600	10001000	5304300	7660900	7270800	6413600	15258000	6940500	0	5917400	9339300	12213000	367	167	388	5163;5164;5165;5166;5167;5168;5169;5170;5171;5172;5173	5677;5678;5679	5678	3
LVQSGPLTTCR	0	1230.64	P12265	P12265	156	166	Gusb	Beta-glucuronidase	yes	yes	2	6.7021e-05	90.15	3951500	4466600	3651100	24942000	12454000	18628000	26003000	22684000	14111000	10052000	13972000	25545000	4694	245	4965	67595;67596;67597;67598;67599;67600;67601;67602;67603;67604;67605;67606	71674;71675;71676;71677	71677	3
VACITEQVLTLVNK	0	1586.87	Q91YQ5	Q91YQ5	476	489	Rpn1	Dolichyl-diphosphooligosaccharide--protein glycosyltransferase subunit 1	yes	yes	2	7.9254e-06	90.685	1479800	2609700	0	0	1887500	0	5428800	0	0	1053300	0	3177400	6846	840	7301	99102;99103;99104;99105;99106;99107	104912;104913;104914	104914	3
LYGIQGFCK	0	1084.54	Q99LP6	Q99LP6	101	109	Grpel1	GrpE protein homolog 1, mitochondrial	yes	yes	2	0.00043326	91.041	12359000	18837000	8876900	21050000	14551000	408030	0	24344000	16829000	19143000	17144000	16556000	4729	880	5003	68098;68099;68100;68101;68102;68103;68104;68105;68106;68107;68108;68109	72296;72297;72298	72296	3
QAITQVVISR	0	1113.65	Q99JR1	Q99JR1	224	233	Sfxn1	Sideroflexin-1	yes	yes	2	0.0011956	91.265	0	21836000	8215300	13974000	12908000	0	20588000	8236200	10657000	0	15308000	17281000	5282	864	5643	75993;75994;75995;75996;75997;75998;75999;76000;76001;76002	79710;79711;79712	79710	3
AQDTAELFFEDVRLPANALLGEENK	1	2789.39	P51174	P51174	255	279	Acadl	Long-chain specific acyl-CoA dehydrogenase, mitochondrial	yes	yes	3	6.9665e-25	91.729	12000000	0	10094000	0	0	0	0	15695000	0	1903500	0	0	530	391	567	7419;7420;7421;7422	7867;7868;7869	7869	3
EVNLAVENAK	0	1085.57	Q9JLJ2	Q9JLJ2	50	59	Aldh9a1	4-trimethylaminobutyraldehyde dehydrogenase	yes	yes	2	0.0010914	91.867	1469000	2420600	1025200	0	0	2379400	2793100	2131100	0	1044100	1691900	2779200	1994	1095	2112	28420;28421;28422;28423;28424;28425;28426;28427;28428	30849;30850;30851	30850	3
MLLADQGQSWK	0	1275.63	P19157;P46425	P19157	20	30	Gstp1;Gstp2	Glutathione S-transferase P 1;Glutathione S-transferase P 2	yes	no	2	0.0014738	92.051	8692400	16141000	4966800	12491000	9150300	10295000	37113000	12734000	8159100	9140300	16210000	22879000	4841	280	5154	69786;69787;69788;69789;69790;69791;69792;69793;69794;69795;69796;69797;69798;69799;69800;69801;69802	73757;73758;73759;73760;73761	73761	3
SMLQATAEANNLAAAASAK	0	1831.91	Q91YH5	Q91YH5	342	360	Atl3	Atlastin-3	yes	yes	2	1.8778e-11	93.478	2946800	5119800	0	3011200	2589700	2289100	6019200	3729600	1566800	2607200	2981500	4644600	6129	839	6538	88411;88412;88413;88414;88415;88416;88417;88418;88419;88420;88421	92508;92509;92510	92510	3
SQAEFDK	0	823.371	P31786	P31786	2	8	Dbi	Acyl-CoA-binding protein	yes	yes	1	0.0018224	94.114	6429300	9690800	7924200	0	9209400	12555000	19214000	0	12949000	0	8464700	0	6165	320	6574	88913;88914;88915;88916;88917;88918;88919;88920	93298;93299;93300;93301	93298	3
AGVMALANLLQIQR	0	1496.85	Q9CQE8	Q9CQE8	132	145		UPF0568 protein C14orf166 homolog	yes	yes	2	1.3274e-06	94.692	624600	1445700	0	0	850930	0	3612500	0	453240	0	1767400	2789000	285	920	300	3758;3759;3760;3761;3762;3763;3764	4196;4197;4198	4197	3
ASVSELACIYSALILHDDEVTVTEDK	0	2877.4	P47955	P47955	2	27	Rplp1	60S acidic ribosomal protein P1	yes	yes	3	1.6591e-25	95.123	0	14818000	0	20825000	0	14467000	27848000	0	0	6615400	0	0	624	369	665	8631;8632;8633;8634;8635	9120;9121;9122	9120	3
GIAFEDVR	0	905.461	P45952	P45952	249	256	Acadm	Medium-chain specific acyl-CoA dehydrogenase, mitochondrial	yes	yes	2	0.0012298	95.541	11349000	19073000	13261000	11103000	1121300	0	28195000	0	0	730520	0	25263000	2586	361	2734	36589;36590;36591;36592;36593;36594;36595;36596	39450;39451;39452	39452	3
HFLAPGVR	0	895.503	Q9QYR9;O55137	Q9QYR9	169	176	Acot2;Acot1	Acyl-coenzyme A thioesterase 2, mitochondrial;Acyl-coenzyme A thioesterase 1	no	no	2	0.0011874	95.957	0	0	0	12651000	4913800	13676000	12128000	6670100	0	4781300	0	10436000	2962	1108;159	3131	41867;41868;41869;41870;41871;41872;41873	45132;45133;45134;45135;45136;45137	45134	3
DVNQQEFVR	0	1133.55	Q9CZX8	Q9CZX8	8	16	Rps19	40S ribosomal protein S19	yes	yes	2	0.00011081	96.253	5589800	1947200	4538200	8984000	8183700	7423700	8494300	8355200	4840600	6637000	9437500	9572600	1344	976	1429	19687;19688;19689;19690;19691;19692;19693;19694;19695;19696;19697;19698	21696;21697;21698;21699;21700;21701	21698	3
LFIGGLSFETTDESLR	0	1783.9	P49312	P49312	16	31	Hnrnpa1	Heterogeneous nuclear ribonucleoprotein A1;Heterogeneous nuclear ribonucleoprotein A1, N-terminally processed	yes	yes	2	1.9948e-12	96.64	0	12389000	0	5569300	8296900	6357200	10832000	9908900	0	9594100	10517000	13504000	4040	377	4267	57547;57548;57549;57550;57551;57552;57553;57554;57555	61187;61188;61189	61189	3
AALLTGRLPVR	1	1165.73	P50428	P50428	73	83	Arsa	Arylsulfatase A	yes	yes	2	0.0030119	97.857	19071000	31666000	8327600	75280000	34396000	45439000	37008000	31418000	0	18937000	24576000	23896000	47	382	48	611;612;613;614;615;616;617;618;619;620;621	795;796;797	796	3
LNMELSEK	0	962.474	P57759	P57759	102	109	Erp29	Endoplasmic reticulum resident protein 29	yes	yes	2	0.0009258	98.523	0	0	1047800	4831800	0	0	6611200	0	0	3893100	0	6535800	4388	427	4646;4647	63414;63415;63416;63417;63418;63419;63420	67508;67509;67510	67509	3
RKAVDEAADALLK	2	1398.78	Q8CAQ8	Q8CAQ8	284	296	Immt	MICOS complex subunit Mic60	yes	yes	2;3	9.108e-07	98.582	38179000	32419000	3747800	39832000	37956000	30310000	40479000	33865000	26350000	35369000	30531000	28481000	5658	758	6037	81769;81770;81771;81772;81773;81774;81775;81776;81777;81778;81779;81780;81781;81782;81783;81784;81785;81786;81787;81788;81789;81790;81791	85542;85543;85544	85543	3
ESGPVLDMPVPSSFNDITQEAALR	0	2572.25	P12265	P12265	70	93	Gusb	Beta-glucuronidase	yes	yes	3	4.3141e-55	98.703	0	4354300	1242900	0	10814000	0	0	12285000	509480	0	9587200	15772000	1897	245	2012	27231;27232;27233;27234;27235;27236;27237	29543;29544;29545	29544	3
LLPLEEHYR	0	1168.62	Q8BH64;Q9WVK4	Q8BH64	33	41	Ehd2;Ehd1	EH domain-containing protein 2;EH domain-containing protein 1	no	no	2	8.4009e-05	98.997	8890600	13850000	2275300	12423000	0	0	17964000	9518000	9612300	0	0	18875000	4304	721;1150	4551	62253;62254;62255;62256;62257;62258;62259;62260;62261	66433;66434;66435	66434	3
EQPQLQQQPRPR	1	1503.79	Q2TPA8	Q2TPA8	351	362	Hsdl2	Hydroxysteroid dehydrogenase-like protein 2	yes	yes	3	0.00024555	99.283	9879600	16766000	9160300	21231000	8298800	23654000	0	18911000	14319000	8368000	15661000	11704000	1867	578	1982	26903;26904;26905;26906;26907;26908;26909;26910;26911;26912;26913	29282;29283;29284	29283	3
PHVNVGTIGHVDHGK	0	1565.81	Q8BFR5	Q8BFR5	56	70	Tufm	Elongation factor Tu, mitochondrial	yes	yes	3	3.1037e-09	101.2	2300400	3441600	1461800	5189100	3140500	7299200	6240800	171730	0	3848300	1911200	421720	5258	708	5618	75666;75667;75668;75669;75670;75671;75672;75673;75674;75675;75676	79432;79433;79434	79433	3
CAVVDVPFGGAK	0	1218.61	P26443	P26443	172	183	Glud1	Glutamate dehydrogenase 1, mitochondrial	yes	yes	2	0.00013165	101.65	20407000	27636000	13979000	25929000	15331000	19874000	37450000	21714000	18559000	18644000	20605000	27469000	754	301	802	10586;10587;10588;10589;10590;10591;10592;10593;10594;10595;10596;10597	10987;10988;10989;10990	10988	3
LAVLSSSLTHWK	0	1340.75	Q9CQ22	Q9CQ22	92	103	Lamtor1	Ragulator complex protein LAMTOR1	yes	yes	2	1.003e-05	102.06	3121600	5179500	2861400	4993900	4513900	3572500	7112500	4508200	3153400	3672900	7470300	6004200	3871	906	4091	55553;55554;55555;55556;55557;55558;55559;55560;55561;55562;55563;55564	59406;59407;59408;59409	59409	3
SASVVSVISR	0	1003.57	P61804	P61804	2	11	Dad1	Dolichyl-diphosphooligosaccharide--protein glycosyltransferase subunit DAD1	yes	yes	2	4.5987e-05	102.07	0	0	492920	2316600	0	1889100	4878900	1398400	0	1453000	0	3655800	5816	450	6200	84015;84016;84017;84018;84019;84020;84021;84022;84023	87563;87564;87565	87565	3
EGPEGFAR	0	861.398	Q05920	Q05920	548	555	Pc	Pyruvate carboxylase, mitochondrial	yes	yes	2	0.00034621	104.21	24809000	45661000	24555000	28403000	29202000	21337000	53167000	23375000	35634000	21623000	32485000	47941000	1622	570	1727	23686;23687;23688;23689;23690;23691;23692;23693;23694;23695;23696;23697	26271;26272;26273;26274;26275	26273	3
VLKQVHPDTGISSK	1	1507.84	Q8CGP2;Q8CGP1;Q6ZWY9;Q64525;Q64478;Q64475;P10854;P10853;Q9D2U9;Q8CGP0;Q64524;P70696	Q8CGP2	45	58	Hist1h2bp;Hist1h2bk;Hist1h2bc;Hist2h2bb;Hist1h2bh;Hist1h2bb;Hist1h2bm;Hist1h2bf;Hist3h2ba;Hist3h2bb;Hist2h2be;Hist1h2ba	Histone H2B type 1-P;Histone H2B type 1-K;Histone H2B type 1-C/E/G;Histone H2B type 2-B;Histone H2B type 1-H;Histone H2B type 1-B;Histone H2B type 1-M;Histone H2B type 1-F/J/L;Histone H2B type 3-A;Histone H2B type 3-B;Histone H2B type 2-E;Histone H2B type 1-A	yes	no	2;3	8.4343e-06	105.03	4289100	1873800	0	9937500	1998600	37057000	0	6605100	0	1229100	3740400	4121300	7207	236	7683	104258;104259;104260;104261;104262;104263;104264;104265;104266;104267;104268;104269	110686;110687;110688	110688	3
YSTDVSVDEVK	0	1240.58	P26443	P26443	152	162	Glud1	Glutamate dehydrogenase 1, mitochondrial	yes	yes	2	3.586e-05	105.2	951630	46043000	0	0	0	2077800	0	0	26595000	1858000	0	0	7851	301	8361	112746;112747;112748;112749;112750	119476;119477;119478	119476	3
GIQEIADSVK	0	1058.56	Q8BKZ9	Q8BKZ9	385	394	Pdhx	Pyruvate dehydrogenase protein X component, mitochondrial	yes	yes	2	5.0424e-05	105.52	7246400	12687000	6203000	11424000	8696500	6438400	0	8990200	7042200	790790	800250	0	2613	731	2761	36978;36979;36980;36981;36982;36983;36984;36985;36986;36987	39900;39901;39902	39900	3
PFVELETNLPASR	0	1471.77	O35215	O35215	2	14	Ddt	D-dopachrome decarboxylase	yes	yes	2	2.2033e-07	107.83	2878700	2368700	1134500	4657800	2400900	5297900	2133000	0	0	2365000	2979700	4514200	5253	137	5613	75605;75606;75607;75608;75609;75610;75611;75612;75613;75614	79380;79381;79382	79381	3
QAVDQISSGFFSPK	0	1509.75	Q8CI94	Q8CI94	741	754	Pygb	Glycogen phosphorylase, brain form	yes	yes	2	1.6131e-05	108.35	1824900	4220000	3305800	2581700	1923800	0	4443200	0	1603900	3721700	4247600	7426200	5297	767	5658	76215;76216;76217;76218;76219;76220;76221;76222;76223;76224;76225;76226;76227	79950;79951;79952	79952	3
DDIENMVK	0	962.438	P38647	P38647	556	563	Hspa9	Stress-70 protein, mitochondrial	yes	yes	2	0.00065378	110.31	27937000	41356000	18141000	34397000	28985000	25925000	35622000	26838000	7565600	29859000	32208000	43048000	904	343	962;963	13284;13285;13286;13287;13288;13289;13290;13291;13292;13293;13294;13295;13296;13297;13298;13299;13300;13301;13302;13303;13304;13305;13306;13307	14258;14259;14260	14260	3
QDVDNASLAR	0	1087.53	P20152	P20152	208	217	Vim	Vimentin	yes	yes	2	1.7823e-10	111.46	6229700	0	9961200	0	10932000	38034000	0	0	0	10972000	11712000	0	5318	288	5680	76477;76478;76479;76480;76481;76482;76483;76484	80222;80223;80224;80225	80224	3
GRIPVNNRFQTK	2	1428.8	O08749	O08749	335	346	Dld	Dihydrolipoyl dehydrogenase, mitochondrial	yes	yes	3	5.9595e-05	111.63	2700100	291580	0	12438000	153130	16221000	0	8066500	0	0	2143500	0	2770	122	2932	39357;39358;39359;39360;39361;39362;39363	42261;42262;42263	42261	3
FPQLDDTSFANSR	0	1496.69	P19096	P19096	1705	1717	Fasn	Fatty acid synthase;[Acyl-carrier-protein] S-acetyltransferase;[Acyl-carrier-protein] S-malonyltransferase;3-oxoacyl-[acyl-carrier-protein] synthase;3-oxoacyl-[acyl-carrier-protein] reductase;3-hydroxyacyl-[acyl-carrier-protein] dehydratase;Enoyl-[acyl-carrier-protein] reductase;Oleoyl-[acyl-carrier-protein] hydrolase	yes	yes	2	1.0174e-07	112.13	4441800	12036000	4216300	0	5184300	5829800	18357000	6434400	4754400	6200300	8458000	11416000	2272	279	2404	32488;32489;32490;32491;32492;32493;32494;32495;32496;32497;32498	35182;35183;35184	35182	3
VLNSYWVGEDSTYK	0	1659.78	Q9CZM2	Q9CZM2	115	128	Rpl15	60S ribosomal protein L15	yes	yes	2	3.1634e-12	116.24	8937500	13311000	6303300	12893000	10207000	9836600	21347000	16701000	7857500	10117000	15182000	21524000	7223	972	7700	104462;104463;104464;104465;104466;104467;104468;104469;104470;104471;104472;104473	110837;110838;110839	110839	3
AALSGLLHR	0	936.551	Q99JY0	Q99JY0	83	91	Hadhb	Trifunctional enzyme subunit beta, mitochondrial;3-ketoacyl-CoA thiolase	yes	yes	2	1.353e-06	116.88	3505500	6369700	3181400	6257000	0	6092200	9582800	4408300	3696400	4074900	5309400	7766200	52	865	53	660;661;662;663;664;665;666;667;668;669;670	809;810;811;812	812	3
FHHTFSPEIAK	0	1312.66	P08003	P08003	329	339	Pdia4	Protein disulfide-isomerase A4	yes	yes	2	6.8411e-08	117.89	3659000	0	0	7218300	0	5125900	7084700	5661900	3492500	3507800	0	4802300	2184	212	2313	31274;31275;31276;31277;31278;31279;31280;31281	33757;33758;33759	33759	3
CDAFVGTWK	0	1082.49	P04117	P04117	2	10	Fabp4	Fatty acid-binding protein, adipocyte	yes	yes	1	1.4558e-05	117.89	7236300	0	8455700	36074000	13651000	19399000	33519000	19386000	8667600	13744000	0	24403000	764	198	813	10737;10738;10739;10740;10741;10742;10743;10744;10745;10746	11215;11216;11217;11218;11219;11220	11215	3
IIQLLDDYPK	0	1216.67	P14869	P14869	17	26	Rplp0	60S acidic ribosomal protein P0	yes	yes	2	1.8321e-06	118.26	4732800	7482900	4708800	6179800	6583100	4065200	11755000	5235800	3424300	5105800	8157000	10810000	3287	263	3467	46910;46911;46912;46913;46914;46915;46916;46917;46918;46919;46920;46921	50637;50638;50639;50640;50641;50642	50639	3
ALANVATVLAR	0	1097.66	P57716	P57716	485	495	Ncstn	Nicastrin	yes	yes	2	1.787e-05	119.07	7948000	16719000	6906300	12869000	12979000	6295500	1188100	9556700	4970200	7232300	0	11892000	348	425	369	4889;4890;4891;4892;4893;4894;4895;4896;4897;4898;4899;4900;4901	5392;5393;5394	5393	3
AHNQDLGLAGSCLAR	0	1581.77	P08122	P08122	1521	1535	Col4a2	Collagen alpha-2(IV) chain;Canstatin	yes	yes	2;3	1.2879e-15	121.66	15062000	20684000	9899100	24531000	19368000	21849000	32656000	23099000	15677000	16115000	21802000	33405000	300	216	315	3965;3966;3967;3968;3969;3970;3971;3972;3973;3974;3975;3976;3977;3978;3979;3980;3981;3982;3983;3984;3985;3986;3987;3988	4371;4372;4373	4371	3
EDLVFIFWAPENAPLK	0	1887.98	P18760	P18760	97	112	Cfl1	Cofilin-1	yes	yes	2	2.2453e-12	122.7	3050700	11289000	3897500	13342000	8559100	13014000	15913000	9000100	0	8130600	15071000	20621000	1476	278	1570	21612;21613;21614;21615;21616;21617;21618;21619;21620;21621;21622	23935;23936;23937	23937	3
QMSLLLR	0	859.495	Q03265	Q03265	323	329	Atp5a1	ATP synthase subunit alpha, mitochondrial	yes	yes	2	0.0069158	123.99	42037000	64221000	21717000	38129000	38086000	29117000	68634000	37617000	47084000	34606000	50182000	74746000	5449	565	5817	78276;78277;78278;78279;78280;78281;78282;78283;78284;78285;78286;78287	82099;82100;82101	82100	3
FCETTIGCKDPAQGQLLK	1	2065	P13707	P13707	161	178	Gpd1	Glycerol-3-phosphate dehydrogenase [NAD(+)], cytoplasmic	yes	yes	2;3	2.0216e-35	133.15	5755200	9624500	0	8145700	8731200	0	55300000	27224000	0	4283600	35472000	8851200	2078	252	2201	29648;29649;29650;29651;29652;29653;29654;29655;29656;29657;29658;29659	32166;32167;32168	32166	3
NADGFIDLEEYIGDMYSHDGNADEPEWVK	0	3328.41	O35887	O35887	203	231	Calu	Calumenin	yes	yes	3	2.3266e-83	137.42	0	16550000	3685600	61252000	7311600	64828000	1517000	7300300	0	4458100	0	0	4909	149	5248;5249	71068;71069;71070;71071;71072;71073;71074;71075;71076	75227;75228;75229	75228	3
VFQFLNAK	0	965.533	Q8BP67	Q8BP67	28	35	Rpl24	60S ribosomal protein L24	yes	yes	2	7.118e-05	137.83	12185000	19382000	9500800	19957000	15778000	11431000	30210000	17689000	10307000	13593000	23007000	25493000	7042	740	7508	101931;101932;101933;101934;101935;101936;101937;101938;101939;101940;101941;101942	108141;108142;108143;108144;108145;108146;108147;108148;108149;108150;108151	108148	3
VLITTDLLAR	0	1113.68	P60843;P10630	P60843	325	334	Eif4a1;Eif4a2	Eukaryotic initiation factor 4A-I;Eukaryotic initiation factor 4A-II;Eukaryotic initiation factor 4A-II, N-terminally processed	yes	no	2	6.0964e-10	138.54	15241000	34118000	12648000	25338000	23445000	24524000	27690000	19581000	9811500	15113000	30908000	31444000	7205	440	7681	104233;104234;104235;104236;104237;104238;104239;104240;104241;104242;104243;104244;104245	110671;110672;110673;110674	110671	3
LFELEEQDLFR	0	1437.71	Q8BH64	Q8BH64	270	280	Ehd2	EH domain-containing protein 2	yes	yes	2	6.0382e-08	140.45	9626400	21494000	8816900	18106000	14619000	11095000	30377000	11397000	3130300	9757100	0	24691000	4029	721	4253	57361;57362;57363;57364;57365;57366;57367;57368;57369;57370;57371	61015;61016;61017;61018;61019;61020	61018	3
GEGGILINSQGER	0	1328.67	Q8K2B3	Q8K2B3	313	325	Sdha	Succinate dehydrogenase [ubiquinone] flavoprotein subunit, mitochondrial	yes	yes	2	2.2456e-24	141.1	10229000	22763000	11038000	14787000	13977000	13002000	35559000	13882000	13327000	0	16882000	24047000	2482	777	2624	35178;35179;35180;35181;35182;35183;35184;35185;35186;35187;35188	38072;38073;38074	38074	3
VHSFPTLK	0	927.518	P09103	P09103	439	446	P4hb	Protein disulfide-isomerase	yes	yes	2	4.5715e-07	151.56	22045000	33297000	15950000	51847000	27244000	43775000	50239000	35156000	26538000	32559000	28404000	40846000	7106	221	7575	102873;102874;102875;102876;102877;102878;102879;102880;102881;102882;102883;102884	109218;109219;109220	109219	3
HLVYESDQNK	0	1231.58	O35887	O35887	272	281	Calu	Calumenin	yes	yes	2	5.3873e-13	154.49	0	0	0	0	0	0	0	0	0	0	13143000	0	3016	149	3187	43044;43045;43046	46570;46571;46572	46572	3
DNQSGSLLFIGR	0	1305.67	P19324	P19324	393	404	Serpinh1	Serpin H1	yes	yes	2	8.0361e-30	161.63	13744000	0	0	0	19227000	0	28794000	0	0	0	0	0	1208	282	1290	17902;17903;17904	19730;19731;19732	19732	3
VAEELALEQAK	0	1199.64	Q9CRB9	Q9CRB9	66	76	Chchd3	MICOS complex subunit Mic19	yes	yes	2	9.5967e-30	176.38	0	0	0	0	0	106080000	123380000	101220000	0	0	0	119230000	6849	949	7304	99122;99123;99124;99125;99126;99127	104923;104924;104925	104924	3
LFSMENWGGATFDVAMR	0	1930.87	Q05920	Q05920	601	617	Pc	Pyruvate carboxylase, mitochondrial	yes	yes	3;4	0.059282	10.099	7416400	8325800	8301800	36587000	13680000	26494000	54839000	48806000	0	36296000	35743000	32512000	4052	570	4281	57729;57730;57731;57732;57733;57734;57735;57736;57737;57738;57739;57740;57741;57742;57743;57744;57745	61344;61345;61346;61347	61345	4
VVTPLSPPTNLHLEANPDTGVLTVSWER	0	3041.58	P11276	P11276	1169	1196	Fn1	Fibronectin;Anastellin	yes	yes	3	0.044335	16.801	916460	5229500	1058200	5948300	2888500	0	6015600	3220200	0	3308800	3429200	3647400	7511	240	8007	108576;108577;108578;108579;108580;108581;108582;108583;108584;108585	115171;115172;115173;115174	115171	4
TGISEGHTVYIVHDGFEGLAK	0	2229.11	P12382	P12382	424	444	Pfkl	ATP-dependent 6-phosphofructokinase, liver type	yes	yes	4	0.031525	17.797	5361600	6071900	5893900	5037300	5890200	5895400	14750000	5603800	0	9032000	6752500	13257000	6481	246	6907	93480;93481;93482;93483;93484;93485;93486;93487;93488;93489;93490	98255;98256;98257;98258	98258	4
WWDNLNHLSPFVDHEK	0	2035.95	P58044	P58044	208	223	Idi1	Isopentenyl-diphosphate Delta-isomerase 1	yes	yes	4	0.011714	19.39	0	0	1446200	4329300	3205400	5162000	7455700	4777200	0	3678200	3009200	3529200	7637	429	8138	110104;110105;110106;110107;110108;110109;110110;110111;110112	116841;116842;116843;116844	116844	4
TEVLNYTTIPVYLPEITIGAHQGSR	0	2771.45	Q99LC3	Q99LC3	302	326	Ndufa10	NADH dehydrogenase [ubiquinone] 1 alpha subcomplex subunit 10, mitochondrial	yes	yes	3	0.027887	19.755	1080000	2958400	0	2181000	2127000	1673100	2683100	1701600	0	1440300	2074600	3192700	6440	877	6864	92842;92843;92844;92845;92846;92847;92848;92849;92850;92851	97538;97539;97540;97541	97539	4
YSHDFNFHINYGDLGFLGPEDLR	0	2725.26	Q9JKR6	Q9JKR6	487	509	Hyou1	Hypoxia up-regulated protein 1	yes	yes	4	0.019379	20.891	0	2193900	0	3232500	1611400	2801100	4562400	2610700	0	911930	2151400	3001300	7838	1092	8347	112596;112597;112598;112599;112600;112601;112602;112603;112604	119367;119368;119369;119370	119367	4
AGSVPSLAAGLFFGGLAGLGAYQLSQDPR	0	2819.46	Q9CQN6	Q9CQN6	33	61	Tmem14c	Transmembrane protein 14C	yes	yes	3	0.00047923	22.239	0	3826500	0	1662300	1236100	2827000	3511100	0	0	0	1254100	1106400	275	927	290	3633;3634;3635;3636;3637;3638;3639	4099;4100;4101;4102	4099	4
IAPLAEGALPYNLAELQR	0	1938.06	Q8BH59	Q8BH59	292	309	Slc25a12	Calcium-binding mitochondrial carrier protein Aralar1	yes	yes	3	0.022083	22.653	1878300	3192700	1498200	0	1597200	0	2950100	1841000	1188100	1458400	2601300	3360300	3106	720	3283	44537;44538;44539;44540;44541;44542;44543;44544;44545;44546	48145;48146;48147;48148	48145	4
NSEQIMEVGEELINDYASK	0	2167.99	Q9CRD2	Q9CRD2	29	47	Emc2	ER membrane protein complex subunit 2	yes	yes	3	0.0021683	23.726	1142700	3181500	0	3911600	2766100	2048400	3363000	0	0	2919400	2870500	4738800	5156	951	5510	74308;74309;74310;74311;74312;74313;74314;74315;74316	77969;77970;77971;77972	77969	4
TLHVEEVVPSVIEPSFGLGR	0	2164.15	Q9CZD3	Q9CZD3	554	573	Gars	Glycine--tRNA ligase	yes	yes	3	0.011884	23.726	1835800	3612400	1899200	3462600	3815100	4067900	7199200	2800500	0	2852300	4173400	5596500	6586	970	7015	94974;94975;94976;94977;94978;94979;94980;94981;94982;94983;94984	100137;100138;100139;100140	100138	4
SLGLSLEETPVVFENVSFHQATILPK	0	2854.51	P19096	P19096	902	927	Fasn	Fatty acid synthase;[Acyl-carrier-protein] S-acetyltransferase;[Acyl-carrier-protein] S-malonyltransferase;3-oxoacyl-[acyl-carrier-protein] synthase;3-oxoacyl-[acyl-carrier-protein] reductase;3-hydroxyacyl-[acyl-carrier-protein] dehydratase;Enoyl-[acyl-carrier-protein] reductase;Oleoyl-[acyl-carrier-protein] hydrolase	yes	yes	3	0.015038	24.637	1089800	5849500	1174700	3504400	3031100	0	10929000	3183000	0	1747100	3449200	6169800	6077	279	6481	87500;87501;87502;87503;87504;87505;87506;87507;87508;87509	91348;91349;91350;91351	91348	4
NKGITWGEDTLMEYLENPK	1	2237.07	P62897	P62897	55	73	Cycs	Cytochrome c, somatic	yes	yes	3	0.0070672	24.893	1126200	775610	0	3071800	1400700	0	2273500	3393900	0	3119700	1364200	0	5048	490	5395	72860;72861;72862;72863;72864;72865;72866;72867	76714;76715;76716;76717	76714	4
LFSSHDYEAPQEITLGANK	0	2119.02	Q61576	Q61576	415	433	Fkbp10	Peptidyl-prolyl cis-trans isomerase FKBP10	yes	yes	3	0.0018011	24.893	2948100	0	2792200	0	4456700	0	8079400	3534200	2784600	3790800	2935400	4954300	4053	638	4282	57746;57747;57748;57749;57750;57751;57752;57753;57754	61348;61349;61350;61351	61350	4
EAAEAEPAEPSSPAAEAEGASASSTSSPK	0	2715.2	P26645	P26645	102	130	Marcks	Myristoylated alanine-rich C-kinase substrate	yes	yes	3	5.7443e-06	25.275	3732700	0	0	5926900	0	5156200	5659100	6052900	0	0	0	6598900	1399	303	1490	20438;20439;20440;20441;20442;20443;20444	22404;22405;22406;22407	22404	4
EEEPEAVLPGAQPTLISAISK	0	2178.14	P19096	P19096	1851	1871	Fasn	Fatty acid synthase;[Acyl-carrier-protein] S-acetyltransferase;[Acyl-carrier-protein] S-malonyltransferase;3-oxoacyl-[acyl-carrier-protein] synthase;3-oxoacyl-[acyl-carrier-protein] reductase;3-hydroxyacyl-[acyl-carrier-protein] dehydratase;Enoyl-[acyl-carrier-protein] reductase;Oleoyl-[acyl-carrier-protein] hydrolase	yes	yes	2;3	0.031858	25.718	3017100	11474000	3393500	4244400	5259300	0	18234000	6261600	4130700	3232300	6720900	8637500	1508	279	1606	22199;22200;22201;22202;22203;22204;22205;22206;22207;22208;22209;22210;22211;22212;22213;22214;22215;22216;22217;22218	24787;24788;24789;24790	24788	4
NGQVELHEFLQLMSAVQK	0	2070.06	Q64521	Q64521	676	693	Gpd2	Glycerol-3-phosphate dehydrogenase, mitochondrial	yes	yes	3	0.014483	25.824	2202200	2642300	1245200	2155800	2433200	1977100	5062900	2660200	0	1634500	2783700	4108300	5006	665	5348	72351;72352;72353;72354;72355;72356;72357;72358;72359;72360;72361	76329;76330;76331;76332	76331	4
PVILPPEVAIGALGAIK	0	1657.02	P53395	P53395	411	427	Dbt	Lipoamide acyltransferase component of branched-chain alpha-keto acid dehydrogenase complex, mitochondrial	yes	yes	3	0.0011519	26.781	507080	1554900	1102500	871630	1016300	0	1266900	0	563220	643080	1065900	2690300	5267	404	5627	75768;75769;75770;75771;75772;75773;75774;75775;75776;75777	79490;79491;79492;79493	79490	4
ISYIPDEEVSSPSPPHR	0	1908.92	Q5SF07	Q5SF07	152	168	Igf2bp2	Insulin-like growth factor 2 mRNA-binding protein 2	yes	yes	3	0.0019864	27.032	3543900	5348300	0	3044100	2318900	0	6034400	3230800	3014500	0	0	7108600	3523	605	3725	50396;50397;50398;50399;50400;50401;50402;50403	54399;54400;54401;54402	54401	4
LALQLHPDRNPDDPQAQEK	1	2184.09	Q99KV1	Q99KV1	48	66	Dnajb11	DnaJ homolog subfamily B member 11	yes	yes	3	0.021312	27.271	5976200	7984200	5307700	10525000	7829300	8597600	11984000	9516900	6710100	6574800	9416600	12238000	3837	872	4053	55068;55069;55070;55071;55072;55073;55074;55075;55076;55077;55078;55079	59009;59010;59011;59012	59012	4
TFEHVTSEIGAEEAEEVGVEHLLR	0	2680.3	P26516	P26516	154	177	Psmd7	26S proteasome non-ATPase regulatory subunit 7	yes	yes	3;4	0.0094192	27.563	2068700	10375000	7472500	8953700	7827700	6761200	12990000	6592600	0	7343900	9672100	6550400	6449	302	6874	92965;92966;92967;92968;92969;92970;92971;92972;92973;92974;92975;92976;92977;92978;92979;92980;92981;92982;92983;92984	97696;97697;97698;97699	97696	4
FAEEADVVIVGAGPAGLSAAIR	0	2112.12	Q921G7	Q921G7	64	85	Etfdh	Electron transfer flavoprotein-ubiquinone oxidoreductase, mitochondrial	yes	yes	3	0.005952	28.418	2037500	2880700	881760	1377100	0	0	2443700	0	0	1465300	2761200	2028600	2041	847	2161	29221;29222;29223;29224;29225;29226;29227;29228	31794;31795;31796;31797	31794	4
TVAIHSDVDASSVHVK	0	1663.85	Q91ZA3	Q91ZA3	85	100	Pcca	Propionyl-CoA carboxylase alpha chain, mitochondrial	yes	yes	4	0.00040751	28.549	6492500	9017200	3168800	10034000	5460900	7665200	8227000	6063800	7200000	5959500	6450300	11022000	6766	842	7208	97494;97495;97496;97497;97498;97499;97500;97501;97502;97503;97504;97505	102858;102859;102860;102861	102860	4
QLISTHFAPGDFQGFALVNPQR	0	2442.24	Q05793	Q05793	1342	1363	Hspg2	Basement membrane-specific heparan sulfate proteoglycan core protein;Endorepellin;LG3 peptide	yes	yes	3	0.0053021	28.813	0	3472300	2218400	0	3228100	3375300	6177400	0	658440	2438100	4555700	0	5427	568	5795	78080;78081;78082;78083;78084;78085;78086;78087	81980;81981;81982;81983	81982	4
GVIINTASVAAFEGQVGQAAYSASK	0	2438.24	O08756	O08756	148	172	Hsd17b10	3-hydroxyacyl-CoA dehydrogenase type-2	yes	yes	3	0.0077434	28.951	2911600	5217600	3469400	0	4024000	0	6590200	4154000	1002800	3377300	0	7024600	2867	123	3033	40712;40713;40714;40715;40716;40717;40718;40719;40720	43749;43750;43751;43752	43752	4
NIIHELFLTTLDPK	0	1652.91	Q9R0X4	Q9R0X4	259	272	Acot9	Acyl-coenzyme A thioesterase 9, mitochondrial	yes	yes	3	0.0036235	29.491	1705600	4038100	1151000	1244000	2863100	2923600	0	1911900	691590	3374800	5323500	3793500	5026	1124	5371	72585;72586;72587;72588;72589;72590;72591;72592;72593;72594;72595;72596	76504;76505;76506;76507;76508	76507	4
EGDELGEGERPEDDTAAIELSSDEAVEVEEVIEESR	1	3931.75	O54724	O54724	184	219	Ptrf	Polymerase I and transcript release factor	yes	yes	3	0.0065033	29.583	0	5967400	3491700	8169300	8222600	15230000	0	0	4719400	0	12186000	11865000	1594	153	1696	23296;23297;23298;23299;23300;23301;23302;23303	25845;25846;25847;25848	25847	4
VSLAVLNPYIKR	1	1371.82	Q9DB20	Q9DB20	74	85	Atp5o	ATP synthase subunit O, mitochondrial	yes	yes	3	0.025142	30.205	2924000	1674700	0	3353500	2923100	3820500	2289500	1762900	0	2088400	1438200	0	7395	1034	7884	106915;106916;106917;106918;106919;106920;106921;106922;106923	113500;113501;113502;113503;113504	113500	4
EALSLAQMQEQTLQLEQQSK	0	2302.15	Q925I1	Q925I1	72	91	Atad3	ATPase family AAA domain-containing protein 3	yes	yes	3	0.0023357	30.969	0	7038700	0	5622200	4808700	3393700	6663000	4505700	0	0	5107500	8015200	1434	858	1527	20926;20927;20928;20929;20930;20931;20932;20933	22975;22976;22977;22978	22978	4
NWEDLQQDFQGIQETHR	0	2142.97	Q8C1E7	Q8C1E7	15	31	Tmem120a	Transmembrane protein 120A	yes	yes	3	0.0015106	31.41	2029800	5394300	2370500	2912000	2336900	2006200	10446000	3367900	1694000	2259200	4335500	6466300	5226	754	5586	75272;75273;75274;75275;75276;75277;75278;75279;75280;75281;75282;75283	78939;78940;78941;78942	78942	4
NIVVVEGVRIPFLLSGTSYK	1	2190.24	Q99JY0	Q99JY0	54	73	Hadhb	Trifunctional enzyme subunit beta, mitochondrial;3-ketoacyl-CoA thiolase	yes	yes	3	0.0088332	31.462	1698300	2439600	0	2443500	2268600	3323400	2478000	1303900	0	1116400	1674900	0	5044	865	5391	72820;72821;72822;72823;72824;72825;72826;72827;72828	76681;76682;76683;76684	76681	4
VASGQALAAFCLTEPSSGSDVASIR	0	2493.22	P50544	P50544	206	230	Acadvl	Very long-chain specific acyl-CoA dehydrogenase, mitochondrial	yes	yes	3	0.00011071	31.6	1767400	4284000	1811700	2979000	2293000	0	12844000	4061200	0	3322200	0	7606400	6893	388	7353	99766;99767;99768;99769;99770;99771;99772;99773;99774	105623;105624;105625;105626	105623	4
EVFLPSTPGLGMHVEVK	0	1838.96	Q8R1V4	Q8R1V4	66	82	Tmed4	Transmembrane emp24 domain-containing protein 4	yes	yes	3	0.009783	31.876	1500800	3557600	0	3235100	2133000	1761900	3251000	2458000	0	2018100	2872900	3088500	1976	798	2094	28233;28234;28235;28236;28237;28238;28239;28240;28241;28242	30654;30655;30656;30657	30656	4
YTPSGQSGAAASESLFISNHAY	0	2257.03	P05064	P05064	343	364	Aldoa	Fructose-bisphosphate aldolase A	yes	yes	2	0.057795	32.275	2302800	3262400	2179700	5463900	2536800	7565700	6586600	3079800	0	3161400	3768000	6790500	7861	199	8371	112828;112829;112830;112831;112832;112833;112834;112835;112836;112837;112838	119564;119565;119566;119567	119567	4
NNLSFIETSALDSTNVEEAFK	0	2328.11	P46638	P46638	146	166	Rab11b	Ras-related protein Rab-11B	yes	yes	2;3	0.0055939	32.734	2324200	7578100	3465700	6745000	6308100	4959500	8343100	3923800	0	4012200	5823300	9814600	5114	363	5465	73704;73705;73706;73707;73708;73709;73710;73711;73712;73713;73714;73715;73716;73717;73718;73719;73720;73721;73722;73723;73724;73725	77439;77440;77441;77442	77441	4
NFHVFYQLLEGGEEETLRR	1	2336.15	Q9WTI7	Q9WTI7	236	254	Myo1c	Unconventional myosin-Ic	yes	yes	3;4	0.0022844	33.308	3035500	4526900	0	1627000	3501800	1078100	1867800	1717600	0	3257300	3947000	1991000	4971	1128	5312	71913;71914;71915;71916;71917;71918;71919;71920;71921;71922;71923;71924;71925;71926;71927	76019;76020;76021;76022	76022	4
FGVEQDVDMVFASFIRK	1	1986.99	P52480	P52480	231	247	Pkm	Pyruvate kinase PKM	yes	yes	3	0.000679	33.697	0	97563	0	562510	1769800	5015600	8228700	557370	0	1483300	6537100	6564000	2177	399	2306	31192;31193;31194;31195;31196;31197;31198;31199;31200	33714;33715;33716;33717	33714	4
YSVQLLTPANLLAK	0	1529.88	P60122	P60122	405	418	Ruvbl1	RuvB-like 1	yes	yes	2	0.022796	34.378	2618300	4201000	1565200	4370100	3674300	4218900	0	0	0	3465600	3675800	5668800	7853	435	8363	112762;112763;112764;112765;112766;112767;112768;112769;112770	119481;119482;119483;119484	119482	4
VLVAQHDAYKGLLPEELTPLILETQK	1	2917.62	Q99LC5	Q99LC5	76	101	Etfa	Electron transfer flavoprotein subunit alpha, mitochondrial	yes	yes	3;4	0.0043419	34.459	11483000	0	556880	6858000	7376100	0	0	9518800	328750	4431700	6689900	6336500	7256	878	7736	104974;104975;104976;104977;104978;104979;104980;104981;104982;104983	111495;111496;111497;111498	111497	4
GPDGLTALEATDNQAIK	0	1712.86	P62774	P62774	98	114	Mtpn	Myotrophin	yes	yes	2	0.0076142	35.204	0	0	2842700	0	3225300	0	5355500	0	3076200	0	4183200	5445800	2730	476	2888	38855;38856;38857;38858;38859;38860	41877;41878;41879;41880	41879	4
VDLSPYPTISHINK	0	1582.84	Q9WVL0	Q9WVL0	178	191	Gstz1	Maleylacetoacetate isomerase	yes	yes	3	0.0047562	35.657	6359300	0	4024300	10118000	6710300	5388200	9930500	7219400	5343600	5446700	7855200	8815800	6951	1151	7414	100644;100645;100646;100647;100648;100649;100650;100651;100652;100653;100654	106746;106747;106748;106749;106750	106746	4
TSGPPVSELITK	0	1227.67	P43274	P43274	35	46	Hist1h1e	Histone H1.4	yes	yes	2	0.049522	35.737	0	13792000	10941000	22508000	0	19133000	26427000	12747000	0	11664000	17794000	26975000	6729	355	7167	97009;97010;97011;97012;97013;97014;97015;97016;97017	102434;102435;102436;102437	102435	4
EYNNIYSTNIFTK	0	1605.77	P50429	P50429	206	218	Arsb	Arylsulfatase B	yes	yes	2	0.031533	35.959	3411600	6300900	3597200	6647200	3308000	4541100	5123400	3784100	2926000	2281900	2518000	5475600	2026	383	2146	29023;29024;29025;29026;29027;29028;29029;29030;29031;29032;29033;29034	31560;31561;31562;31563	31563	4
RLEDLSESIVNDFAYMK	1	2028.98	Q9D1D4	Q9D1D4	153	169	Tmed10	Transmembrane emp24 domain-containing protein 10	yes	yes	3	0.00074667	36.593	1582100	3264900	0	2763600	2401400	0	2727800	1651700	0	1320100	2838200	2019700	5671	989	6051	81937;81938;81939;81940;81941;81942;81943;81944;81945	85644;85645;85646;85647;85648	85648	4
ANYLASPPLVIAYAIAGTVR	0	2059.15	P28271	P28271	548	567	Aco1	Cytoplasmic aconitate hydratase	yes	yes	3	0.00034253	36.856	0	1516600	394210	1625900	1472600	0	2385800	0	0	0	1353700	1791000	500	308	537	7084;7085;7086;7087;7088;7089;7090	7578;7579;7580;7581	7580	4
IDQLQEELLHTQLK	0	1706.92	P58281	P58281	215	228	Opa1	Dynamin-like 120 kDa protein, mitochondrial;Dynamin-like 120 kDa protein, form S1	yes	yes	3	0.00091894	36.928	0	8416700	0	0	0	2808400	5042900	0	0	6462300	3693100	8213000	3144	431	3323	45090;45091;45092;45093;45094;45095	48762;48763;48764;48765	48765	4
LAQDPFPLYPGELLEK	0	1828.96	Q9EQK5	Q9EQK5	92	107	Mvp	Major vault protein	yes	yes	2	0.0063347	36.982	1998100	4423100	2069700	4400500	3425200	2190600	0	0	1609000	2849000	3512000	4405200	3850	1067	4070	55282;55283;55284;55285;55286;55287;55288;55289;55290;55291	59156;59157;59158;59159	59158	4
IYQNIQDGSLDLNAAESGVQHKPSAPQGGR	1	3149.55	Q91V41	Q91V41	172	201	Rab14	Ras-related protein Rab-14	yes	yes	3;4	0.00033284	37.054	13455000	27653000	12901000	4777400	15088000	3414400	5784100	3815400	3091300	3607400	4879600	5526900	3622	821	3827	51679;51680;51681;51682;51683;51684;51685;51686;51687;51688;51689;51690;51691;51692;51693;51694	55763;55764;55765;55766	55763	4
LGDAVEQGVINNSVLGYFIGR	0	2220.15	Q9CZD3	Q9CZD3	382	402	Gars	Glycine--tRNA ligase	yes	yes	3	0.0012118	37.112	1163900	4548900	1594000	1598800	0	1245300	5492800	0	0	0	2506700	5558600	4071	970	4301	58447;58448;58449;58450;58451;58452;58453;58454	62045;62046;62047;62048	62047	4
HTGCCGDNDPIDVCEIGSK	0	2132.86	Q9D819	Q9D819	110	128	Ppa1	Inorganic pyrophosphatase	yes	yes	2;3	0.009951	37.594	0	6147500	0	6660800	0	0	8304500	4152000	0	0	6066200	9172100	3052	1018	3227	43904;43905;43906;43907;43908;43909;43910;43911	47570;47571;47572;47573	47572	4
NQDLALSNLESIPGGYNALRR	1	2300.19	Q9QZM0	Q9QZM0	261	281	Ubqln2	Ubiquilin-2	yes	yes	3	0.0074801	37.969	0	4040600	0	5741700	4489000	0	3650900	4627900	2120100	4076100	5145800	4896500	5133	1114	5485	73978;73979;73980;73981;73982;73983;73984;73985;73986	77683;77684;77685;77686;77687;77688;77689	77684	4
EASIDILHSIVK	0	1323.74	Q8BG32	Q8BG32	21	32	Psmd11	26S proteasome non-ATPase regulatory subunit 11	yes	yes	2;3	0.021471	38.804	2578800	4983400	0	0	3108500	2444700	10281000	2326800	0	2873700	6053200	8664900	1442	712	1535	21002;21003;21004;21005;21006;21007;21008;21009;21010;21011;21012;21013	23043;23044;23045;23046	23046	4
AVLFCLSEDKK	1	1308.67	P18760	P18760	35	45	Cfl1	Cofilin-1	yes	yes	3	0.017664	38.96	3719500	4739800	2441300	0	4573100	0	5572900	0	2974400	4175100	5230800	6694500	694	278	740	9776;9777;9778;9779;9780;9781;9782;9783;9784	10203;10204;10205;10206	10206	4
ILTVEDHYYEGGIGEAVSAAVVGEPGVTVTR	0	3187.6	P40142	P40142	556	586	Tkt	Transketolase	yes	yes	3	1.6983e-05	39.384	0	4012700	2146600	3864400	4115100	3524500	5118800	0	0	3447300	4958100	7244500	3382	345	3571	48436;48437;48438;48439;48440;48441;48442;48443;48444	52265;52266;52267;52268	52265	4
LCGSGFQSIVSGCQEICSK	0	2115.94	Q8BWT1	Q8BWT1	91	109	Acaa2	3-ketoacyl-CoA thiolase, mitochondrial	yes	yes	2	0.0034624	39.424	1735100	3821000	2033200	0	2015700	1887500	8828300	0	0	0	3428500	4749800	3885	748	4106	55714;55715;55716;55717;55718;55719;55720;55721	59544;59545;59546;59547	59546	4
YLIVVTDGHPLEGYKEPCGGLEDAVNEAK	1	3172.54	Q04857	Q04857	151	179	Col6a1	Collagen alpha-1(VI) chain	yes	yes	3	0.00038919	39.783	4947800	8915700	5181700	6768100	7270700	7352100	12454000	8141600	0	6279600	8701400	12429000	7787	566	8293	111833;111834;111835;111836;111837;111838;111839;111840;111841;111842;111843	118586;118587;118588;118589	118587	4
WIDETPPVDQPSR	0	1538.74	P58389	P58389	87	99	Ppp2r4	Serine/threonine-protein phosphatase 2A activator	yes	yes	2	0.019213	39.785	1482200	3317700	1212400	0	2052900	0	6396700	1999000	2301600	0	2904100	4739000	7586	432	8087	109432;109433;109434;109435;109436;109437;109438;109439;109440	116169;116170;116171;116172	116169	4
IITVPPFLAYGEEGDGK	0	1804.92	Q9Z247	Q9Z247	220	236	Fkbp9	Peptidyl-prolyl cis-trans isomerase FKBP9	yes	yes	2	0.0067804	39.917	1481700	4643900	1199700	0	2132700	0	0	0	0	1362900	3105400	5084400	3299	1165	3481	47129;47130;47131;47132;47133;47134;47135	50826;50827;50828;50829	50829	4
LASFWAQPQDASSR	0	1562.75	Q9ESW4	Q9ESW4	282	295	Agk	Acylglycerol kinase, mitochondrial	yes	yes	2	0.010521	39.918	2500100	2949000	1259600	2243000	0	0	5759400	0	1897200	2087900	3846300	3393500	3856	1076	4076	55356;55357;55358;55359;55360;55361;55362;55363;55364	59205;59206;59207;59208	59206	4
DTSEDVEELVEPVAAHGPK	0	2020.96	Q3TXS7	Q3TXS7	916	934	Psmd1	26S proteasome non-ATPase regulatory subunit 1	yes	yes	2;3	0.00055023	40.066	0	0	2630900	0	1872300	11802000	26116000	0	8370500	0	0	23749000	1308	587	1391	19293;19294;19295;19296;19297;19298;19299;19300;19301	21343;21344;21345;21346	21343	4
SLLVIPNTLAVNAAQDSTDLVAK	0	2352.29	P11983	P11983	444	466	Tcp1	T-complex protein 1 subunit alpha	yes	yes	2;3	0.008285	40.552	1572400	4730000	1039500	3581600	3364100	1663600	1606400	2563400	0	0	1307600	5506900	6095	244	6500	87935;87936;87937;87938;87939;87940;87941;87942;87943;87944;87945;87946;87947;87948;87949;87950	91893;91894;91895;91896	91894	4
YGAHNYHPLPVALER	0	1735.88	P29758	P29758	50	64	Oat	Ornithine aminotransferase, mitochondrial	yes	yes	3	0.0013201	40.941	4785000	7702800	0	12330000	5740600	15112000	4091100	0	0	8653200	5483600	13366000	7725	316	8229	111048;111049;111050;111051;111052;111053;111054;111055;111056	117734;117735;117736;117737	117734	4
TGLDSPTGFDSSDITANSFTVHWVAPR	0	2877.36	P11276	P11276	1446	1472	Fn1	Fibronectin;Anastellin	yes	yes	3	7.0431e-05	41.087	2725800	7215600	0	6584700	5040100	5005300	7888900	6494700	0	6436900	6011500	10679000	6483	240	6909	93496;93497;93498;93499;93500;93501;93502;93503;93504;93505	98261;98262;98263;98264	98263	4
VQFFIGDLCNQQDLYPALK	0	2268.12	Q9R1J0	Q9R1J0	67	85	Nsdhl	Sterol-4-alpha-carboxylate 3-dehydrogenase, decarboxylating	yes	yes	2;3	0.0081868	41.54	1510200	3869300	1536200	2814400	2764200	0	4844900	3017900	0	1273600	2560800	2434700	7339	1126	7828	106159;106160;106161;106162;106163;106164;106165;106166;106167;106168;106169;106170;106171;106172;106173;106174;106175;106176	112722;112723;112724;112725	112725	4
IQLEHHISPGDFPDCQK	0	2019.95	Q8BH64	Q8BH64	342	358	Ehd2	EH domain-containing protein 2	yes	yes	2;3	0.00060749	41.644	3790200	6143300	2589600	4192500	3272600	3930400	12932000	0	3189400	2946700	6441900	7908500	3460	721	3661	49616;49617;49618;49619;49620;49621;49622;49623;49624;49625;49626;49627	53780;53781;53782;53783;53784	53783	4
MVPTGMGASLER	0	1247.6	Q9D0E1	Q9D0E1	531	542	Hnrnpm	Heterogeneous nuclear ribonucleoprotein M	yes	yes	2	0.02392	42.001	3127300	0	0	2026800	2197400	0	2792500	1814800	3198100	2607200	3075500	3693900	4905	980	5244	71034;71035;71036;71037;71038;71039;71040;71041;71042	75205;75206;75207;75208	75207	4
GEGAGQPSTSAQGQPAAPVPQKR	1	2218.11	P52927	P52927	5	27	Hmga2	High mobility group protein HMGI-C	yes	yes	3	0.00030626	42.123	4281400	5488700	0	13803000	7671500	0	7201800	5242300	0	3730300	0	11623000	2481	403	2623	35170;35171;35172;35173;35174;35175;35176;35177	38068;38069;38070;38071	38069	4
HFGYTSYSVSNSVK	0	1574.74	P10605	P10605	224	237	Ctsb	Cathepsin B;Cathepsin B light chain;Cathepsin B heavy chain	yes	yes	2;3	0.0071022	42.21	3758800	6731200	1692100	7937200	2389700	4143100	7107300	4107200	3649900	4575600	5536600	3475100	2961	232	3130	41848;41849;41850;41851;41852;41853;41854;41855;41856;41857;41858;41859;41860;41861;41862;41863;41864;41865;41866	45128;45129;45130;45131	45131	4
NRLQQELDDLTVDLDHQR	1	2207.09	Q61879	Q61879	1423	1440	Myh10	Myosin-10	yes	yes	3;4	0.0010664	42.64	5863700	8893100	1794700	18863000	3857500	14110000	3410200	11280000	0	5830600	7253300	5968500	5149	646	5502	74203;74204;74205;74206;74207;74208;74209;74210;74211;74212;74213;74214;74215;74216;74217;74218;74219;74220	77912;77913;77914;77915	77914	4
YTFAAHMDGTYK	0	1403.62	Q9R0Q3	Q9R0Q3	80	91	Tmed2	Transmembrane emp24 domain-containing protein 2	yes	yes	2	0.022204	43.297	0	1999000	0	3557800	0	0	3147300	0	0	0	0	3184800	7859	1122	8369	112817;112818;112819;112820	119557;119558;119559;119560	119558	4
VGTLDVLVGLSDELAK	0	1627.9	Q9Z1G3	Q9Z1G3	45	60	Atp6v1c1	V-type proton ATPase subunit C 1	yes	yes	2	0.0014657	43.544	662810	1766500	1032800	1588900	863430	659580	2483900	1056800	0	782610	1248600	1528800	7090	1160	7559	102586;102587;102588;102589;102590;102591;102592;102593;102594;102595;102596	108842;108843;108844;108845	108842	4
GTTFEGGVR	0	922.451	P50428	P50428	302	310	Arsa	Arylsulfatase A	yes	yes	2	0.043495	43.769	0	10160000	0	11279000	0	0	8100500	0	4505100	0	6043200	9454800	2839	382	3005	40341;40342;40343;40344;40345;40346	43359;43360;43361;43362	43359	4
SEGGFIWACK	0	1153.52	O88844	O88844	261	270	Idh1	Isocitrate dehydrogenase [NADP] cytoplasmic	yes	yes	2	0.059201	43.808	2197900	3622100	1657200	3595100	2102900	0	6853100	4008400	2201100	0	6102000	7773000	5871	183	6261	84828;84829;84830;84831;84832;84833;84834;84835;84836;84837	88510;88511;88512;88513	88511	4
STFVLDEFKR	1	1240.65	Q9D8N0	Q9D8N0	286	295	Eef1g	Elongation factor 1-gamma	yes	yes	3	0.028713	43.958	0	6144100	0	4433200	5892800	4658300	7822700	0	3338900	0	5540100	7238600	6234	1025	6647	90000;90001;90002;90003;90004;90005;90006;90007	94616;94617;94618;94619	94616	4
GSDFDCELR	0	1097.44	P61979	P61979	140	148	Hnrnpk	Heterogeneous nuclear ribonucleoprotein K	yes	yes	2	0.042192	44.349	2090300	3682400	2191300	2371400	2591800	3303600	5125400	3085000	2717800	1867100	3029400	3438700	2778	452	2940	39430;39431;39432;39433;39434;39435;39436;39437;39438;39439;39440;39441	42315;42316;42317;42318	42317	4
GQNILDGGAPFYTTYK	0	1743.85	O09174	O09174	208	223	Amacr	Alpha-methylacyl-CoA racemase	yes	yes	2	0.0013344	44.616	1463900	2117500	1094700	2066200	1559200	1776500	2871300	2430700	1071500	1800000	2105100	2304500	2757	133	2917	39216;39217;39218;39219;39220;39221;39222;39223;39224;39225;39226;39227	42163;42164;42165;42166	42166	4
NVHSYFAER	0	1121.53	O35640	O35640	253	261	Anxa8	Annexin A8	yes	yes	2	0.032184	45.081	1242000	1567800	1026800	0	1832000	0	3713600	0	1891600	0	2939000	4496600	5204	144	5561	74919;74920;74921;74922;74923;74924;74925;74926;74927	78505;78506;78507;78508	78505	4
GLLLSCIEDKNPCIFFEPK	1	2279.13	Q6P3A8	Q6P3A8	221	239	Bckdhb	2-oxoisovalerate dehydrogenase subunit beta, mitochondrial	yes	yes	3	0.00052707	45.257	0	5166900	0	2713200	0	0	15193000	6136400	0	3072700	5855600	7688700	2678	669	2831	37995;37996;37997;37998;37999;38000;38001	40896;40897;40898;40899	40899	4
ATENDIYNFFSPLNPMR	0	2027.94	P70333	P70333	300	316	Hnrnph2	Heterogeneous nuclear ribonucleoprotein H2	yes	yes	2	0.001957	45.915	0	0	0	2943100	0	3342400	5575000	0	0	0	3598600	0	638	521	682	8863;8864;8865;8866;8867;8868	9374;9375;9376;9377	9376	4
ELPSGVEELLNLGHDPLADR	0	2173.1	Q9EQK5	Q9EQK5	418	437	Mvp	Major vault protein	yes	yes	3	0.00044902	46.131	1016600	3196700	2374000	2279000	1572800	1508900	4835400	2696500	0	5280900	2380300	4648200	1777	1067	1890	25713;25714;25715;25716;25717;25718;25719;25720;25721;25722;25723	28066;28067;28068;28069	28068	4
VLIQVGYEPLPPTIGR	0	1751	Q791V5	Q791V5	26	41	Mtch2	Mitochondrial carrier homolog 2	yes	yes	2	0.0015219	46.592	0	2014900	715560	1685700	0	0	2835200	0	0	0	1543200	1716900	7204	692	7680	104226;104227;104228;104229;104230;104231;104232	110666;110667;110668;110669;110670	110668	4
SSGSPYGGGYGSGGGSGGYGSR	0	1909.78	Q8BG05	Q8BG05	356	377	Hnrnpa3	Heterogeneous nuclear ribonucleoprotein A3	yes	yes	2	0.0031643	46.926	2155300	4568800	2241400	2793800	2909900	3631300	4194200	2324700	3259900	2667400	3094900	4324500	6206	711	6616	89650;89651;89652;89653;89654;89655;89656;89657;89658;89659;89660;89661	94274;94275;94276;94277	94277	4
QFLNRDDIGIILINQYIAEMVR	1	2633.4	Q9D1K2	Q9D1K2	54	75	Atp6v1f	V-type proton ATPase subunit F	yes	yes	3	0.0010154	46.982	1178300	1992100	0	1783200	2490900	6676300	3949300	0	0	4700700	2943100	1796800	5352	993	5715;5716	77002;77003;77004;77005;77006;77007;77008;77009;77010;77011	81036;81037;81038;81039	81037	4
DFYMTDSISR	0	1233.53	Q91VD9	Q91VD9	693	702	Ndufs1	NADH-ubiquinone oxidoreductase 75 kDa subunit, mitochondrial	yes	yes	2	0.032729	47.198	0	0	0	2468100	1419800	0	0	0	3579200	0	1958300	3099700	1002	824	1064	14668;14669;14670;14671;14672;14673;14674;14675	15790;15791;15792;15793	15791	4
FTGSIQQLTIYSDPR	0	1724.87	O35206	O35206	215	229	Col15a1	Collagen alpha-1(XV) chain;Restin	yes	yes	2	0.0024142	47.288	6232600	14816000	0	10989000	0	6441800	14754000	8543400	3740300	6469900	9864300	15295000	2335	136	2470	33316;33317;33318;33319;33320;33321;33322;33323;33324;33325	36007;36008;36009;36010	36008	4
ELGSECGIEFDEEK	0	1640.69	O54734	O54734	125	138	Ddost	Dolichyl-diphosphooligosaccharide--protein glycosyltransferase 48 kDa subunit	yes	yes	2	0.0047353	47.559	2239500	5227100	2188500	3257900	3599900	2118300	6240800	3570700	2176400	3034100	4233000	6086200	1742	154	1852	25248;25249;25250;25251;25252;25253;25254;25255;25256;25257;25258;25259	27627;27628;27629;27630	27629	4
ELELKVPLVVR	1	1293.8	Q9Z2I8	Q9Z2I8	383	393	Suclg2	Succinyl-CoA ligase [GDP-forming] subunit beta, mitochondrial	yes	yes	3	0.031904	47.559	3510400	7713000	0	4592400	54862000	6703700	0	5921400	0	5046900	9637700	6824800	1726	1169	1834	25043;25044;25045;25046;25047;25048;25049;25050;25051	27465;27466;27467;27468	27465	4
EKAPSIIFIDELDAIGTK	1	1959.06	O88685	O88685	280	297	Psmc3	26S protease regulatory subunit 6A	yes	yes	3	0.00019461	47.68	1696300	3926800	1905900	2888500	2997200	2905200	4704100	2685400	0	2248900	3362900	4463100	1687	179	1795	24586;24587;24588;24589;24590;24591;24592;24593;24594;24595;24596	27069;27070;27071;27072	27069	4
EIPVDAPWQAR	0	1280.65	Q64133	Q64133	137	147	Maoa	Amine oxidase [flavin-containing] A	yes	yes	2	0.026852	47.823	1665800	0	1666100	0	2216000	0	4071800	0	1751900	1135700	2982500	5758300	1671	661	1777	24369;24370;24371;24372;24373;24374;24375;24376	26855;26856;26857;26858	26858	4
NAFGAPLTK	0	917.497	Q07417	Q07417	298	306	Acads	Short-chain specific acyl-CoA dehydrogenase, mitochondrial	yes	yes	2	0.034282	47.869	0	7712000	4347800	0	0	0	15243000	0	6176000	0	8218900	9526100	4911	573	5251	71087;71088;71089;71090;71091;71092	75232;75233;75234;75235	75232	4
LSFGDTLQVQNVHGAFNALGGADR	0	2486.23	Q9DC16	Q9DC16	153	176	Ergic1	Endoplasmic reticulum-Golgi intermediate compartment protein 1	yes	yes	3	0.00011381	47.931	1816600	5278700	3007100	3050700	2990700	3437100	7291800	2281600	0	0	4044800	7483400	4534	1045	4797	65174;65175;65176;65177;65178;65179;65180;65181;65182;65183	68975;68976;68977;68978	68978	4
FCIWTESAFRK	1	1443.7	Q9D8E6	Q9D8E6	249	259	Rpl4	60S ribosomal protein L4	yes	yes	3	0.0047275	48.004	4757800	4426400	2378200	6266100	3660600	4608700	7120300	5529600	2302700	5585800	5818800	7835500	2082	1024	2205	29682;29683;29684;29685;29686;29687;29688;29689;29690;29691;29692;29693	32175;32176;32177;32178;32179;32180;32181	32177	4
RSEALAGAPLDNAPK	1	1508.79	Q9DB15	Q9DB15	45	59	Mrpl12	39S ribosomal protein L12, mitochondrial	yes	yes	2;3	0.00060192	48.405	2577400	4633200	0	5261500	2029000	0	0	3524400	2667100	3061000	0	3096500	5725	1033	6105	82720;82721;82722;82723;82724;82725;82726;82727;82728	86420;86421;86422;86423	86421	4
VTYKAPVPTGEVYFADSFDR	1	2261.1	P35564	P35564	59	78	Canx	Calnexin	yes	yes	3	0.0013176	48.656	8337000	13777000	4619800	15899000	10827000	13441000	12956000	12375000	0	10878000	14509000	14654000	7456	333	7947	107685;107686;107687;107688;107689;107690;107691;107692;107693;107694;107695	114338;114339;114340;114341;114342	114341	4
ADCTITMADSDLLALMTGK	0	2025.94	P32020	P32020	493	511	Scp2	Non-specific lipid-transfer protein	yes	yes	2	0.0016174	48.704	0	0	0	920970	0	0	5155400	0	0	0	2610500	3685600	108	321	113	1442;1443;1444;1445	1607;1608;1609;1610	1609	4
GFTLNDAANSLLIIR	0	1616.89	Q6PB66	Q6PB66	1098	1112	Lrpprc	Leucine-rich PPR motif-containing protein, mitochondrial	yes	yes	2	0.0020473	48.741	746990	2184500	633160	1755500	843120	0	2112100	0	0	688210	1070900	1486400	2533	674	2680	35879;35880;35881;35882;35883;35884;35885;35886;35887	38755;38756;38757;38758	38755	4
GSFGELALMYNTPR	0	1554.75	P31324;P12367	P31324	217	230	Prkar2b;Prkar2a	cAMP-dependent protein kinase type II-beta regulatory subunit;cAMP-dependent protein kinase type II-alpha regulatory subunit	yes	no	2	0.0042122	48.741	0	2214100	0	1721300	1302500	0	3111200	1636500	0	1527900	1624400	2467000	2781	318	2943	39461;39462;39463;39464;39465;39466;39467;39468	42335;42336;42337;42338	42337	4
GQLGNWMSPDEFQR	0	1663.74	Q8BH04	Q8BH04	129	142	Pck2	Phosphoenolpyruvate carboxykinase [GTP], mitochondrial	yes	yes	2	0.012545	48.741	1775300	3494600	602600	2004400	1728700	2280600	6848800	2327400	2549500	2930800	2117100	4489700	2752	718	2912	39171;39172;39173;39174;39175;39176;39177;39178;39179;39180;39181;39182	42141;42142;42143;42144;42145	42141	4
AVVPGVKPQDWISAAR	1	1692.93	Q9EP72	Q9EP72	50	65	Emc7	ER membrane protein complex subunit 7	yes	yes	2	0.0043042	48.741	2374200	6360800	2173400	8441200	4834200	5804000	8291600	5330100	2842200	3719500	5033000	9467200	721	1061	767	10081;10082;10083;10084;10085;10086;10087;10088;10089;10090;10091;10092	10473;10474;10475;10476	10473	4
TMTQSLVTLAEDNMAFFSSQGPGETAR	0	2888.33	P54310	P54310	5	31	Lipe	Hormone-sensitive lipase	yes	yes	3	1.1e-05	49.186	0	9176500	0	0	2481200	0	20678000	0	0	0	0	6720600	6630	409	7063	95594;95595;95596;95597	100845;100846;100847;100848	100848	4
FAPPQPAEPWSSVK	0	1539.77	Q91WU0;Q64176	Q91WU0	65	78	Ces1f;Ces1e	Carboxylic ester hydrolase;Carboxylesterase 1E	yes	no	2	0.0090343	49.189	4794000	7535000	4665500	7384500	0	0	7535600	5627500	5342800	6054300	5375900	6209600	2061	837	2184	29467;29468;29469;29470;29471;29472;29473;29474;29475;29476	32001;32002;32003;32004;32005;32006	32002	4
QNYVDLVSSLSSSSEAPSQGK	0	2182.04	Q9WUR2	Q9WUR2	107	127	Eci2	Enoyl-CoA delta isomerase 2, mitochondrial	yes	yes	2	0.0051168	49.31	2849800	4695200	2289900	6028200	3215000	0	6387500	3160800	1813600	3756100	4475900	5002800	5462	1140	5831	78472;78473;78474;78475;78476;78477;78478;78479;78480;78481;78482	82274;82275;82276;82277	82274	4
EQSILELGSLLAK	0	1399.79	Q8BG32	Q8BG32	47	59	Psmd11	26S proteasome non-ATPase regulatory subunit 11	yes	yes	2	0.0081231	49.466	3376800	6502000	0	8024600	0	3219700	5963200	0	1715900	4677600	0	6414300	1874	712	1989	26984;26985;26986;26987;26988;26989;26990;26991	29349;29350;29351;29352	29351	4
AFVDFFSQCLHEEYK	0	1918.86	O70503	O70503	207	221	Hsd17b12	Very-long-chain 3-oxoacyl-CoA reductase	yes	yes	3	0.0007154	49.482	0	2737700	1531300	2256200	2550200	0	7339800	3050300	0	1654500	3514000	3761400	233	169	246	3015;3016;3017;3018;3019;3020;3021;3022;3023	3347;3348;3349;3350;3351	3350	4
ILRGENHCGIESEIVAGIPR	1	2219.15	P10605	P10605	312	331	Ctsb	Cathepsin B;Cathepsin B light chain;Cathepsin B heavy chain	yes	yes	3;4	4.7068e-05	49.865	3009900	8246500	4600000	4732900	6614000	3533900	3726000	5459100	4184200	6120500	8208000	11793000	3370	232	3559	48299;48300;48301;48302;48303;48304;48305;48306;48307;48308;48309;48310;48311;48312;48313;48314;48315;48316;48317	52162;52163;52164;52165	52165	4
NSLFGSVETWPWQVLSTGGK	0	2192.09	Q9R257	Q9R257	7	26	Hebp1	Heme-binding protein 1	yes	yes	2	0.0046876	49.929	1242600	0	925280	0	2395400	3228100	3882800	3723400	0	2818800	3029000	4656300	5165	1127	5520	74417;74418;74419;74420;74421;74422;74423;74424;74425	78016;78017;78018;78019	78018	4
LRQYLLNQGWWDEEQEK	1	2234.08	P50136	P50136	361	377	Bckdha	2-oxoisovalerate dehydrogenase subunit alpha, mitochondrial	yes	yes	3	0.001716	50.053	6636000	8358900	3838600	0	5580300	5775800	8449300	6786100	4240300	5754900	7579600	10800000	4510	379	4773	64850;64851;64852;64853;64854;64855;64856;64857;64858;64859;64860	68654;68655;68656;68657	68656	4
TNYDIEHVIK	0	1230.62	P14824	P14824	570	579	Anxa6	Annexin A6	yes	yes	2;3	0.011232	50.194	0	25267000	12579000	0	8877000	0	6493700	6805700	8383500	9428100	11049000	27535000	6644	262	7077	95765;95766;95767;95768;95769;95770;95771;95772;95773;95774;95775;95776	101042;101043;101044;101045	101045	4
ELSFAAVSFYHK	0	1397.7	P19096	P19096	2408	2419	Fasn	Fatty acid synthase;[Acyl-carrier-protein] S-acetyltransferase;[Acyl-carrier-protein] S-malonyltransferase;3-oxoacyl-[acyl-carrier-protein] synthase;3-oxoacyl-[acyl-carrier-protein] reductase;3-hydroxyacyl-[acyl-carrier-protein] dehydratase;Enoyl-[acyl-carrier-protein] reductase;Oleoyl-[acyl-carrier-protein] hydrolase	yes	yes	3	0.0038692	50.207	1562000	3033400	1361200	2357000	1586600	0	4436000	0	1095600	1885300	2840400	3979300	1783	279	1896	25796;25797;25798;25799;25800;25801;25802;25803;25804;25805	28134;28135;28136;28137	28137	4
LGFGFVEVGSVTPQPQEGNPRPR	1	2467.26	O35435	O35435	110	132	Dhodh	Dihydroorotate dehydrogenase (quinone), mitochondrial	yes	yes	3	0.00063796	50.255	5330200	8220900	3961800	0	7567700	0	0	10448000	0	0	8289200	0	4089	141	4322	59280;59281;59282;59283;59284;59285	63127;63128;63129;63130	63129	4
VFANAPDSACVIGLR	0	1588.8	P12382	P12382	699	713	Pfkl	ATP-dependent 6-phosphofructokinase, liver type	yes	yes	2	0.0022062	50.284	1087900	3119900	2511600	0	1805600	0	10877000	3443800	2223300	2272000	3673800	6650400	7020	246	7486	101643;101644;101645;101646;101647;101648;101649;101650;101651;101652	107885;107886;107887;107888	107886	4
VLQPVEGEVAILFK	0	1540.89	Q61490	Q61490	176	189	Alcam	CD166 antigen	yes	yes	2	0.0035257	50.292	0	3231700	0	4194000	0	4143200	4162400	3851000	0	2289000	3498700	4760900	7240	634	7719	104729;104730;104731;104732;104733;104734;104735;104736	111180;111181;111182;111183	111180	4
WKPPMIDNPNYQGIWKPR	2	2239.14	P35564	P35564	384	401	Canx	Calnexin	yes	yes	3;4	0.0018921	50.653	6037200	9142500	0	6115900	5842800	0	19625000	15737000	12550000	15197000	13353000	15115000	7593	333	8094	109530;109531;109532;109533;109534;109535;109536;109537;109538;109539;109540;109541;109542;109543;109544;109545	116275;116276;116277;116278;116279	116275	4
DLLEPGCSVLLNHK	0	1593.82	P62192	P62192	142	155	Psmc1	26S protease regulatory subunit 4	yes	yes	3	0.00097255	50.843	0	4383000	2149200	0	1950400	0	7383900	3120000	1256100	2180700	2877400	3928200	1148	459	1218	16954;16955;16956;16957;16958;16959;16960;16961;16962	18503;18504;18505;18506	18505	4
LEAAATALATK	0	1058.6	Q9D8E6	Q9D8E6	354	364	Rpl4	60S ribosomal protein L4	yes	yes	2	0.01921	51.268	1568400	0	0	3900100	0	4064500	3015700	2374500	1763800	2029500	2351700	3307400	3948	1024	4171	56394;56395;56396;56397;56398;56399;56400;56401;56402	60225;60226;60227;60228;60229	60227	4
IVFSPEEAK	0	1018.53	Q9Z2I9	Q9Z2I9	121	129	Sucla2	Succinyl-CoA ligase [ADP-forming] subunit beta, mitochondrial	yes	yes	2	0.026467	51.346	3294200	5035700	2883000	5041300	2773500	3112000	8142900	3177600	3561000	2560800	4738400	7709300	3572	1170	3775	50969;50970;50971;50972;50973;50974;50975;50976;50977;50978;50979;50980	55049;55050;55051;55052	55051	4
DGTAAVHFEHAWGDGVAVLR	0	2107.02	P52825	P52825	363	382	Cpt2	Carnitine O-palmitoyltransferase 2, mitochondrial	yes	yes	3	0.00032366	51.348	1656000	2888500	2352500	1192400	2758300	0	6313700	0	1360200	2930700	2777700	4842600	1034	402	1097	15104;15105;15106;15107;15108;15109;15110;15111;15112;15113	16231;16232;16233;16234	16233	4
LGLSPLQEDCVATHR	0	1694.84	O08528	O08528	359	373	Hk2	Hexokinase-2	yes	yes	3	6.4638e-05	51.591	4000000	7918800	2584500	0	4366400	0	16422000	7707300	2541700	2806200	8270200	11091000	4111	118	4344	59532;59533;59534;59535;59536;59537;59538;59539;59540;59541;59542;59543	63330;63331;63332;63333	63331	4
EGIPPDQQR	0	1038.51	P62984;P62983;P0CG49;P0CG50	P62984	34	42	Uba52;Rps27a;Ubb;Ubc	Ubiquitin-60S ribosomal protein L40;Ubiquitin;60S ribosomal protein L40;Ubiquitin-40S ribosomal protein S27a;Ubiquitin;40S ribosomal protein S27a;Polyubiquitin-B;Ubiquitin;Polyubiquitin-C;Ubiquitin;Ubiquitin-related 1;Ubiquitin-related 2	yes	no	2	0.025591	51.736	11825000	16205000	1391800	22643000	10940000	17096000	16067000	15543000	16286000	14355000	17776000	18613000	1612	228	1714	23515;23516;23517;23518;23519;23520;23521;23522;23523;23524;23525;23526;23527;23528;23529;23530;23531;23532;23533;23534;23535;23536	26089;26090;26091;26092;26093	26092	4
ATYSTNSPVWEEAFR	0	1756.81	Q3U7R1	Q3U7R1	506	520	Esyt1	Extended synaptotagmin-1	yes	yes	2	0.0012647	51.841	2608600	4481100	2180200	3517700	2779400	2210200	5529000	2816600	2361400	2459600	3054000	5241400	663	591	708	9218;9219;9220;9221;9222;9223;9224;9225;9226;9227;9228;9229	9607;9608;9609;9610;9611;9612	9612	4
WISIMTER	0	1034.52	P07356	P07356	213	220	Anxa2	Annexin A2	yes	yes	2	0.018901	51.854	5694100	9760100	7362000	8018600	9680100	9259200	3485000	3665700	0	4714500	6964100	0	7592	210	8093	109520;109521;109522;109523;109524;109525;109526;109527;109528;109529	116271;116272;116273;116274	116271	4
AADAEAEVASLNRR	1	1471.74	P21107	P21107	79	92	Tpm3	Tropomyosin alpha-3 chain	yes	yes	3	0.00065268	52.265	0	0	6112700	14479000	8450200	14399000	13404000	11029000	6217300	9998500	8242600	11593000	13	290	13	171;172;173;174;175;176;177;178;179;180	334;335;336;337	336	4
LLVPTQYVGAIIGK	0	1470.88	O88477	O88477	200	213	Igf2bp1	Insulin-like growth factor 2 mRNA-binding protein 1	yes	yes	2	0.0027421	52.278	815310	3383400	1009900	2153300	1604000	867010	2320500	1436600	1086600	1329400	1753800	2561300	4337	174	4587	62698;62699;62700;62701;62702;62703;62704;62705;62706;62707;62708;62709	66852;66853;66854;66855	66852	4
AAAFEQLQK	0	1004.53	Q9CZW5	Q9CZW5	163	171	Tomm70a	Mitochondrial import receptor subunit TOM70	yes	yes	2	0.024486	52.403	2830600	4205300	2174400	3162300	3027200	3584500	0	0	0	2458500	0	0	4	975	4	32;33;34;35;36;37;38	27;28;29;30	29	4
GLFIIDAK	0	875.512	Q61171	Q61171	128	135	Prdx2	Peroxiredoxin-2	yes	yes	2	0.024411	52.403	0	2475400	1326200	2505300	2265000	0	3798700	2375800	1213300	2225000	0	4037900	2659	626	2811	37691;37692;37693;37694;37695;37696;37697;37698;37699	40574;40575;40576;40577	40575	4
ADVQSIIGLQR	0	1198.67	Q62318	Q62318	780	790	Trim28	Transcription intermediary factor 1-beta	yes	yes	2	0.017381	52.49	3640900	5658200	2675900	2453300	3945500	0	5906400	2515500	2446500	2472100	3786400	4511600	143	654	153	1913;1914;1915;1916;1917;1918;1919;1920;1921;1922;1923	2063;2064;2065;2066;2067	2064	4
DTGKTPVEPEVAIHR	1	1647.86	P60867	P60867	5	19	Rps20	40S ribosomal protein S20	yes	yes	4	0.00012432	52.527	5127800	8173200	2237500	7491000	6434500	8373700	11573000	8078700	5774900	7220000	8111200	13340000	1295	441	1378	19085;19086;19087;19088;19089;19090;19091;19092;19093;19094;19095;19096	21111;21112;21113;21114	21111	4
GGNFGFGDSR	0	1012.44	O88569	O88569	204	213	Hnrnpa2b1	Heterogeneous nuclear ribonucleoproteins A2/B1	yes	yes	2	0.028734	52.591	11781000	15432000	10223000	11861000	12747000	8487100	14366000	10263000	0	11997000	866770	17095000	2558	176	2706	36201;36202;36203;36204;36205;36206;36207;36208;36209;36210;36211	39083;39084;39085;39086;39087	39084	4
QCSSGLQAVANIAGGIR	0	1700.86	Q921H8;Q8VCH0	Q921H8	122	138	Acaa1a;Acaa1b	3-ketoacyl-CoA thiolase A, peroxisomal;3-ketoacyl-CoA thiolase B, peroxisomal	yes	no	2	0.001182	52.693	2175500	4710300	1284300	0	0	0	6469100	0	0	3100600	3196700	4818300	5306	848	5667	76320;76321;76322;76323;76324;76325;76326	80027;80028;80029;80030	80027	4
RTPFGAYGGLLK	1	1278.71	Q8BWT1	Q8BWT1	14	25	Acaa2	3-ketoacyl-CoA thiolase, mitochondrial	yes	yes	2;3	0.013343	52.79	7819500	12652000	2999700	8757800	2409300	1253900	9173800	5526800	2782200	8814600	6748400	6505600	5745	748	6125	83033;83034;83035;83036;83037;83038;83039;83040;83041;83042;83043;83044;83045;83046;83047;83048;83049;83050;83051;83052;83053	86744;86745;86746;86747;86748	86746	4
KFPFCDGAHIK	1	1318.65	Q91WS0	Q91WS0	79	89	Cisd1	CDGSH iron-sulfur domain-containing protein 1	yes	yes	3	0.0029867	52.903	4634800	6104700	3384900	11743000	3619500	7663500	18794000	9210800	6064500	0	6687300	10797000	3683	836	3889	52477;52478;52479;52480;52481;52482;52483;52484;52485;52486;52487	56510;56511;56512;56513	56512	4
HVNVEGFSQPVAVFLGIPFAKPPLGSLR	1	2975.64	Q91WU0	Q91WU0	37	64	Ces1f	Carboxylic ester hydrolase	yes	yes	3;4	1.686e-08	53.089	4438200	7764000	2239500	12980000	5950600	3581200	10755000	6577100	0	3975100	5301400	6690000	3068	837	3244	44104;44105;44106;44107;44108;44109;44110;44111;44112;44113;44114;44115;44116;44117;44118;44119;44120;44121;44122;44123;44124;44125	47848;47849;47850;47851	47851	4
LFSGATMASSR	0	1126.54	Q9QZD8	Q9QZD8	159	169	Slc25a10	Mitochondrial dicarboxylate carrier	yes	yes	2	0.01305	53.327	9238300	21489000	8559600	6658600	6828800	9655100	10614000	0	13122000	8827200	7763300	12126000	4051	1112	4279;4280	57710;57711;57712;57713;57714;57715;57716;57717;57718;57719;57720;57721;57722;57723;57724;57725;57726;57727;57728	61340;61341;61342;61343	61340	4
EINNAHAILTDATK	0	1509.78	P60904	P60904	59	72	Dnajc5	DnaJ homolog subfamily C member 5	yes	yes	2;3	0.0058819	53.567	6154400	10364000	2750100	7471700	6486100	8393300	8858900	5201200	7028700	4972900	7512800	8772600	1670	442	1776	24346;24347;24348;24349;24350;24351;24352;24353;24354;24355;24356;24357;24358;24359;24360;24361;24362;24363;24364;24365;24366;24367;24368	26850;26851;26852;26853;26854	26854	4
DQTNDQVTIDSALATQK	0	1846.89	P54071	P54071	90	106	Idh2	Isocitrate dehydrogenase [NADP], mitochondrial	yes	yes	2	0.0010767	53.754	2126700	5740500	4013300	0	2718700	0	4948200	0	2524500	0	3668800	6113200	1238	407	1320	18260;18261;18262;18263;18264;18265;18266;18267	20082;20083;20084;20085	20083	4
ITCLCQVPQNAANR	0	1643.79	Q8BGQ7	Q8BGQ7	899	912	Aars	Alanine--tRNA ligase, cytoplasmic	yes	yes	2	0.0024829	53.756	4345200	6280800	2368900	6755300	3529700	0	10169000	6153200	4002700	3670700	4317600	6915900	3526	716	3728	50428;50429;50430;50431;50432;50433;50434;50435;50436;50437;50438	54424;54425;54426;54427	54425	4
ILQDGGLQVVEK	0	1297.72	Q61753	Q61753	22	33	Phgdh	D-3-phosphoglycerate dehydrogenase	yes	yes	2	0.010076	53.756	5024400	9050300	5174900	8012100	6397200	4430500	14122000	7993900	7030700	7455700	9842200	13256000	3365	644	3552	48175;48176;48177;48178;48179;48180;48181;48182;48183;48184;48185;48186	52072;52073;52074;52075	52072	4
RTPITVVR	1	940.582	P13020	P13020	739	746	Gsn	Gelsolin	yes	yes	2	0.036831	54.157	2327700	5617200	2133300	0	4964200	7159700	9044600	6106400	4931000	5909200	4717200	10135000	5747	250	6127	83066;83067;83068;83069;83070;83071;83072;83073;83074;83075;83076	86754;86755;86756;86757	86756	4
VGESVFHTTR	0	1131.57	Q9ERS2	Q9ERS2	106	115	Ndufa13	NADH dehydrogenase [ubiquinone] 1 alpha subcomplex subunit 13	yes	yes	2	0.025424	54.416	0	0	0	18177000	0	7990900	0	14876000	0	0	0	20589000	7062	1072	7529	102214;102215;102216;102217	108395;108396;108397;108398	108396	4
VLLAGAPQTSQR	0	1239.69	P97873	P97873	75	86	Loxl1	Lysyl oxidase homolog 1	yes	yes	2	0.0097454	54.608	3589900	5539800	2891700	4036800	3741000	3851100	4499400	3691600	5492700	4019500	4941200	6291000	7208	548	7684	104270;104271;104272;104273;104274;104275;104276;104277;104278;104279;104280;104281	110689;110690;110691;110692	110692	4
LSPDAIPGK	0	896.497	P19096	P19096	1576	1584	Fasn	Fatty acid synthase;[Acyl-carrier-protein] S-acetyltransferase;[Acyl-carrier-protein] S-malonyltransferase;3-oxoacyl-[acyl-carrier-protein] synthase;3-oxoacyl-[acyl-carrier-protein] reductase;3-hydroxyacyl-[acyl-carrier-protein] dehydratase;Enoyl-[acyl-carrier-protein] reductase;Oleoyl-[acyl-carrier-protein] hydrolase	yes	yes	2	0.021191	54.712	9247200	11180000	9595300	27953000	13252000	29546000	33164000	19400000	11977000	20782000	13928000	18120000	4554	279	4817	65409;65410;65411;65412;65413;65414;65415;65416;65417;65418;65419;65420	69206;69207;69208;69209	69208	4
HLGPGLVDAAQARPSDNCVFSVELQLPAK	1	3088.58	O70423;Q812C9	O70423	78	106	Aoc3;Aoc2	Membrane primary amine oxidase;Retina-specific copper amine oxidase	yes	no	4	8.8045e-09	55.063	2874400	5028500	0	7292600	4788100	8395200	11119000	5137600	0	4374900	5948600	4241700	3001	167	3172	42574;42575;42576;42577;42578;42579;42580;42581;42582;42583	45973;45974;45975;45976	45976	4
FSGDVVLTAR	0	1063.57	Q8K354	Q8K354	29	38	Cbr3	Carbonyl reductase [NADPH] 3	yes	yes	2	0.013856	55.064	1894000	2439700	1644100	1864800	1698300	0	2931100	0	1117500	2093000	2881900	3370300	2301	780	2433	32785;32786;32787;32788;32789;32790;32791;32792;32793;32794	35384;35385;35386;35387;35388	35387	4
LLQYADALEHLLSTGQGVVLER	0	2424.3	Q99LC3	Q99LC3	140	161	Ndufa10	NADH dehydrogenase [ubiquinone] 1 alpha subcomplex subunit 10, mitochondrial	yes	yes	3	6.3745e-06	55.127	2177500	2771800	0	566580	3595500	0	0	2610000	0	0	0	6146100	4318	877	4565	62428;62429;62430;62431;62432;62433	66572;66573;66574;66575	66574	4
EVQGFESSTFSGYFK	0	1711.77	P13020	P13020	146	160	Gsn	Gelsolin	yes	yes	2	0.0009603	55.401	2088100	3702000	1481100	3551500	3077800	3761200	7349400	3441600	0	3149500	3509500	6348500	1998	250	2116	28468;28469;28470;28471;28472;28473;28474;28475;28476;28477;28478	30910;30911;30912;30913	30912	4
LQQELDDLLVDLDHQR	0	1948.99	Q8VDD5	Q8VDD5	1418	1433	Myh9	Myosin-9	yes	yes	2;3	1.366e-05	55.452	12347000	3570000	12138000	3551900	14574000	13844000	3193200	19523000	3044300	17660000	18749000	4785000	4474	807	4736	64432;64433;64434;64435;64436;64437;64438;64439;64440;64441;64442;64443;64444;64445;64446;64447	68410;68411;68412;68413	68413	4
IGDTIEFRGPNGLLVYQGK	1	2076.1	Q9DCN2	Q9DCN2	136	154	Cyb5r3	NADH-cytochrome b5 reductase 3;NADH-cytochrome b5 reductase 3 membrane-bound form;NADH-cytochrome b5 reductase 3 soluble form	yes	yes	3	0.00098966	56.215	3884500	6065200	1653500	6344900	5768500	6282400	0	3497000	1257600	3354800	4807400	5261700	3218	1053	3398	46050;46051;46052;46053;46054;46055;46056;46057;46058;46059;46060	49706;49707;49708;49709	49706	4
ALQSVGQIVGEVLK	0	1439.83	P62334	P62334	49	62	Psmc6	26S protease regulatory subunit 10B	yes	yes	2	0.0020264	56.359	3175700	6371500	4072600	6562000	5167500	0	6182200	4619500	0	3668100	8876600	8633200	428	471	456	6078;6079;6080;6081;6082;6083;6084;6085;6086;6087	6612;6613;6614;6615	6613	4
LIAVIGDEDTVTGFLLGGIGELNK	0	2443.32	Q9D1K2	Q9D1K2	7	30	Atp6v1f	V-type proton ATPase subunit F	yes	yes	2	0.00012264	56.482	0	2853500	0	3117900	1825300	2097100	0	2520300	0	0	2385300	0	4164	993	4405	60270;60271;60272;60273;60274;60275	63942;63943;63944;63945	63943	4
HSGNITFDEIVNIAR	0	1684.85	P35979	P35979	100	114	Rpl12	60S ribosomal protein L12	yes	yes	2;3	3.435e-05	56.599	5312000	3723400	2052900	0	6319900	0	2525300	5292800	491590	6746500	7000900	1241800	3036	337	3209	43398;43399;43400;43401;43402;43403;43404;43405;43406;43407;43408;43409;43410;43411	46960;46961;46962;46963	46961	4
DTLQSELVGQLYK	0	1492.78	Q8K1M6	Q8K1M6	686	698	Dnm1l	Dynamin-1-like protein	yes	yes	2	0.0047863	56.632	0	3677900	0	4831000	0	0	0	0	0	2189400	3612100	5884400	1298	774	1381	19133;19134;19135;19136;19137	21161;21162;21163;21164	21161	4
ILTDIVWPVIAK	0	1366.82	Q9DBL7	Q9DBL7	438	449	Coasy	Bifunctional coenzyme A synthase;Phosphopantetheine adenylyltransferase;Dephospho-CoA kinase	yes	yes	2	0.0089221	56.729	1369300	1819000	986330	1937500	1446200	0	3420400	1248100	798720	294600	1576900	2360100	3379	1041	3568	48402;48403;48404;48405;48406;48407;48408;48409;48410;48411;48412	52246;52247;52248;52249	52249	4
SGNSDVYENEIPGGQYTNLHFQAHSMGLGSK	0	3336.51	Q05920	Q05920	856	886	Pc	Pyruvate carboxylase, mitochondrial	yes	yes	3;4	7.6275e-11	56.977	48869000	67434000	14716000	13297000	7773800	31788000	49312000	42971000	10041000	42051000	27463000	18334000	5980	570	6379;6380	86197;86198;86199;86200;86201;86202;86203;86204;86205;86206;86207;86208;86209;86210;86211;86212;86213;86214;86215;86216;86217;86218	89992;89993;89994;89995	89995	4
QVPNESFFNFFSPLK	0	1799.89	Q78ZA7	Q78ZA7	283	297	Nap1l4	Nucleosome assembly protein 1-like 4	yes	yes	2	0.0019045	57.019	1582500	1924200	0	2246300	1968900	3218000	2535100	1948000	272660	1487300	2233200	2306100	5532	691	5904	79542;79543;79544;79545;79546;79547;79548;79549;79550;79551;79552	83330;83331;83332;83333;83334	83330	4
RVVAEPVELAQEFRK	2	1769.98	Q9DCT2	Q9DCT2	217	231	Ndufs3	NADH dehydrogenase [ubiquinone] iron-sulfur protein 3, mitochondrial	yes	yes	3	0.0062051	57.288	5987600	5049700	0	10279000	6166400	8657700	8403400	9531200	4170100	7652200	5993700	6371200	5779	1056	6162	83525;83526;83527;83528;83529;83530;83531;83532;83533;83534;83535	87135;87136;87137;87138	87137	4
RAALPSHVVTMLDNFPTNLHPMSQLSAAITALNSESNFAR	1	4321.17	Q9CZU6	Q9CZU6	144	183	Cs	Citrate synthase, mitochondrial	yes	yes	4;5	3.9061e-08	57.573	0	0	0	12835000	0	0	37125000	2633100	0	0	3111200	0	5558	974	5930;5931	79839;79840;79841;79842;79843;79844;79845;79846	83580;83581;83582;83583	83583	4
SGGFSPYYGDDPMDFK	0	1781.72	P08121	P08121	1211	1226	Col3a1	Collagen alpha-1(III) chain	yes	yes	2	0.00024048	57.802	2782300	3872100	0	4789800	4078800	4568900	7893200	7185200	3378100	5983800	5131900	8770900	5966	215	6363	86008;86009;86010;86011;86012;86013;86014;86015;86016;86017;86018	89711;89712;89713;89714	89714	4
TPITQVNEVTGTLR	0	1527.83	Q9CQ40	Q9CQ40	135	148	Mrpl49	39S ribosomal protein L49, mitochondrial	yes	yes	2	0.0017674	57.836	0	3855900	1331600	2742400	2235600	0	3159200	2459200	1846200	0	3621200	3804400	6664	907	7097	96026;96027;96028;96029;96030;96031;96032;96033;96034	101384;101385;101386;101387	101385	4
DSQHLNFLTSEQALADFAELIR	0	2517.25	Q7TMR0	Q7TMR0	136	157	Prcp	Lysosomal Pro-X carboxypeptidase	yes	yes	3	1.5471e-06	58.366	0	297510	729590	1860100	1421700	1342900	3540400	2034800	0	1384600	1658200	2718400	1279	695	1361	18887;18888;18889;18890;18891;18892;18893;18894;18895;18896	20821;20822;20823;20824	20824	4
VHVFYIDYGNR	0	1381.68	Q78PY7	Q78PY7	759	769	Snd1	Staphylococcal nuclease domain-containing protein 1	yes	yes	2	0.013275	58.676	1518400	3031700	955960	0	1476800	0	3024500	0	1829300	0	0	0	7108	689	7577	102892;102893;102894;102895;102896;102897	109223;109224;109225;109226	109224	4
DIGFEDGWFMR	0	1371.59	Q8VEB4	Q8VEB4	301	311	Pla2g15	Group XV phospholipase A2	yes	yes	2	0.013275	58.676	775300	2139900	649180	3084700	1480600	1829400	3567700	1749500	0	1550000	1929600	3065800	1063	812	1126	15610;15611;15612;15613;15614;15615;15616;15617;15618;15619;15620	16894;16895;16896;16897	16894	4
FQVTLYNPLGR	0	1306.7	O09159	O09159	510	520	Man2b1	Lysosomal alpha-mannosidase	yes	yes	2	0.013275	58.676	0	0	1918100	5365500	0	6099300	5514000	3620500	865560	0	3203300	3913500	2290	131	2422	32671;32672;32673;32674;32675;32676;32677;32678;32679	35311;35312;35313;35314	35313	4
VASILHDDCAFLSAFGDLSKPER	1	2547.24	Q9D1Q6	Q9D1Q6	181	203	Erp44	Endoplasmic reticulum resident protein 44	yes	yes	3;4	0.00011131	58.914	0	2460600	2897800	3388500	2399600	2019300	5447400	9731300	537750	0	8728500	14080000	6894	996	7354	99775;99776;99777;99778;99779;99780;99781;99782;99783;99784;99785;99786;99787;99788	105627;105628;105629;105630	105629	4
VRLGLIPEEFFQFLYPK	1	2095.15	Q9CQQ7	Q9CQQ7	54	70	Atp5f1	ATP synthase F(0) complex subunit B1, mitochondrial	yes	yes	3	0.00058764	59.513	1375900	6192800	0	3628700	2666600	5165200	0	0	0	0	3427200	4920500	7363	928	7852	106486;106487;106488;106489;106490;106491;106492	113075;113076;113077;113078	113077	4
NAGTCLSPAVIVGLLR	0	1639.91	Q61753	Q61753	365	380	Phgdh	D-3-phosphoglycerate dehydrogenase	yes	yes	2;3	0.0012703	59.57	997330	2723400	1273400	2247800	2141500	1605400	5651100	1864000	845350	1746300	2469800	4680000	4913	644	5253	71097;71098;71099;71100;71101;71102;71103;71104;71105;71106;71107;71108;71109;71110;71111;71112;71113;71114;71115	75237;75238;75239;75240	75240	4
KGQAVDYDGSRTQEEIVAK	2	2093.04	P08003	P08003	138	156	Pdia4	Protein disulfide-isomerase A4	yes	yes	3	0.00073064	59.585	10184000	5207300	0	15020000	8885100	7231400	7382000	10895000	4537200	5360900	5198300	6365300	3694	212	3901	52640;52641;52642;52643;52644;52645;52646;52647;52648;52649;52650	56629;56630;56631;56632	56630	4
VAAFDLDGVLALPSIAGAFRR	1	2158.19	P34914	P34914	5	25	Ephx2	Bifunctional epoxide hydrolase 2;Cytosolic epoxide hydrolase 2;Lipid-phosphate phosphatase	yes	yes	3	8.6256e-05	59.9	2346700	9046600	1920900	3036800	5115700	3992400	8866300	3269300	0	0	3867800	5831000	6843	326	7298	99059;99060;99061;99062;99063;99064;99065;99066;99067;99068	104883;104884;104885;104886	104884	4
EDSVKPGAHLTVK	1	1379.74	Q8BG05	Q8BG05	114	126	Hnrnpa3	Heterogeneous nuclear ribonucleoprotein A3	yes	yes	3	0.0076853	60.161	1819500	5451500	2766400	6078500	0	3147800	0	3595500	0	0	9408200	9804400	1484	711	1578	21712;21713;21714;21715;21716;21717;21718;21719	24035;24036;24037;24038	24035	4
QLQNIIQATSR	0	1270.7	E9Q557	E9Q557	283	293	Dsp	Desmoplakin	yes	yes	2	0.012133	60.398	1197300	2794000	2153700	0	1640700	6590900	0	2154200	0	1338800	980370	2453200	5440	116	5808	78208;78209;78210;78211;78212;78213;78214;78215;78216	82045;82046;82047;82048	82047	4
NVATEALGALEAR	0	1313.69	Q9JM62	Q9JM62	16	28	Reep6	Receptor expression-enhancing protein 6	yes	yes	2;3	0.0036161	60.434	2146200	5985500	1244000	2599200	3965900	2077100	4982600	3278100	1303000	1601800	2841400	5500700	5190	1098	5546	74744;74745;74746;74747;74748;74749;74750;74751;74752;74753;74754;74755;74756;74757;74758;74759;74760;74761	78383;78384;78385;78386	78385	4
TLSSMIMADTSGYYK	0	1666.76	O35640	O35640	302	316	Anxa8	Annexin A8	yes	yes	2	0.00054487	60.49	1538300	9129400	0	11900000	5966800	5505300	10593000	6619400	670610	6054300	6660400	4674400	6611	144	7042;7043	95352;95353;95354;95355;95356;95357;95358;95359;95360;95361;95362;95363;95364;95365;95366;95367	100610;100611;100612;100613;100614;100615	100612	4
AMEALALAER	0	1073.55	Q99PL5	Q99PL5	1227	1236	Rrbp1	Ribosome-binding protein 1	yes	yes	2	0.01423	60.59	8468400	11936000	511970	2514000	9582300	3490300	2053200	6014100	5279800	9416900	8653800	12179000	463	892	492;493	6508;6509;6510;6511;6512;6513;6514;6515;6516;6517;6518;6519;6520;6521;6522;6523;6524;6525	6983;6984;6985;6986;6987	6983	4
QFLPFLQR	0	1047.59	Q78PY7	Q78PY7	516	523	Snd1	Staphylococcal nuclease domain-containing protein 1	yes	yes	2	0.015619	60.788	1569700	2503000	967400	1903200	1660100	1570200	3323900	1324900	0	1903800	2730900	2925200	5353	689	5717	77012;77013;77014;77015;77016;77017;77018;77019;77020;77021;77022	81040;81041;81042;81043	81042	4
IDWTAAR	0	831.424	Q99P87	Q99P87	100	106	Retn	Resistin	yes	yes	2	0.058718	60.788	0	6534000	4498500	8353400	3590900	4026400	6878700	9505900	6590300	0	7000000	5358900	3155	891	3334	45216;45217;45218;45219;45220;45221;45222;45223;45224;45225	48875;48876;48877;48878	48877	4
QIAVEAQEILR	0	1268.71	Q60634	Q60634	267	277	Flot2	Flotillin-2	yes	yes	2	0.011626	61.161	2172500	4782200	2653700	3485700	2948800	2403700	3954400	2754500	1556900	3862000	4570000	5605300	5388	610	5754	77533;77534;77535;77536;77537;77538;77539;77540;77541;77542;77543;77544	81488;81489;81490;81491	81491	4
SIYGERFPDENFK	1	1600.75	P24369	P24369	117	129	Ppib	Peptidyl-prolyl cis-trans isomerase B	yes	yes	2;3	0.024942	61.344	7473500	14818000	6941800	20831000	11730000	6618500	8040200	5866000	8300300	10612000	10615000	6056700	6038	296	6440	86919;86920;86921;86922;86923;86924;86925;86926;86927;86928;86929;86930;86931;86932;86933;86934;86935;86936;86937;86938	90744;90745;90746;90747	90745	4
SDEIHASLPDLK	0	1323.67	Q78IK4	Q78IK4	204	215	Apool	MICOS complex subunit Mic27	yes	yes	2	0.0069679	61.765	3996300	969360	4026600	0	5331400	3861700	4323300	3293600	5162200	4616200	4902500	7283200	5841	688	6225	84317;84318;84319;84320;84321;84322;84323;84324;84325;84326;84327	87940;87941;87942;87943;87944	87941	4
ACMDYPVRK	1	1138.53	Q8R143	Q8R143	62	70	Pttg1ip	Pituitary tumor-transforming gene 1 protein-interacting protein	yes	yes	2	0.017612	61.999	1641600	7863600	1477500	7306400	5550400	1012300	7756300	3911000	5142200	4178900	3589600	6487100	102	794	106	1363;1364;1365;1366;1367;1368;1369;1370;1371;1372;1373;1374;1375;1376;1377;1378	1552;1553;1554;1555;1556;1557;1558;1559;1560;1561;1562;1563	1554	4
EAHPLVASVCNAYEK	0	1686.8	Q8CGN5	Q8CGN5	46	60	Plin1	Perilipin-1	yes	yes	2;3	0.0009337	62.338	4980000	8515400	0	2041400	3227000	0	4126600	5026800	2695400	5587900	9868300	8630800	1428	765	1520	20831;20832;20833;20834;20835;20836;20837;20838;20839;20840;20841;20842;20843;20844;20845;20846	22874;22875;22876;22877	22877	4
LTGVSISQVNHNKPLR	1	1761.98	O08917	O08917	411	426	Flot1	Flotillin-1	yes	yes	4	5.5929e-05	62.357	4795400	6293100	3267500	5959600	5009800	5806600	5109600	5713100	3577900	3622800	4797700	8351400	4605	127	4873	66080;66081;66082;66083;66084;66085;66086;66087;66088;66089;66090;66091	69913;69914;69915;69916	69916	4
YDGIILPGK	0	974.544	Q9CXW4	Q9CXW4	170	178	Rpl11	60S ribosomal protein L11	yes	yes	2	0.01013	62.464	1442900	3336100	245710	2135600	2336000	2169400	4428600	1796300	2302700	1603500	3014300	4658600	7672	958	8176	110484;110485;110486;110487;110488;110489;110490;110491;110492;110493;110494;110495	117143;117144;117145;117146	117145	4
AAQAVSLLR	0	927.55	Q8BJY1	Q8BJY1	2	10	Psmd5	26S proteasome non-ATPase regulatory subunit 5	yes	yes	2	0.0020855	62.546	0	2169500	0	0	1463500	916640	2271400	0	819160	0	0	2267500	64	730	67	830;831;832;833;834;835	962;963;964;965	965	4
HQGVMVGMGQK	0	1170.56	P60710;P63260;P68033;P63268;P68134;P62737;Q8BFZ3	P60710	40	50	Actb;Actg1;Actc1;Actg2;Acta1;Acta2;Actbl2	Actin, cytoplasmic 1;Actin, cytoplasmic 1, N-terminally processed;Actin, cytoplasmic 2;Actin, cytoplasmic 2, N-terminally processed;Actin, alpha cardiac muscle 1;Actin, gamma-enteric smooth muscle;Actin, alpha skeletal muscle;Actin, aortic smooth muscle;Beta-actin-like protein 2	no	no	2	0.0080385	62.546	7296900	6411500	404880	3071900	2465700	2486200	5203400	6076500	15735000	11372000	2514500	9927900	3028	438;506;513;709	3199;3200	43230;43231;43232;43233;43234;43235;43236;43237;43238;43239;43240;43241;43242;43243;43244;43245;43246;43247;43248;43249;43250;43251;43252;43253	46868;46869;46870;46871;46872	46868	4
GTCWQTVIDGR	0	1291.6	Q61554	Q61554	853	863	Fbn1	Fibrillin-1	yes	yes	2	0.017247	62.823	0	1914000	1446300	3035400	2453900	0	8080400	4991000	1521200	3972900	2733700	3920600	2818	636	2982	40002;40003;40004;40005;40006;40007;40008;40009;40010;40011	43019;43020;43021;43022	43021	4
QAGPASVPLR	0	994.556	P27773	P27773	131	140	Pdia3	Protein disulfide-isomerase A3	yes	yes	2	0.010513	62.823	7908800	18994000	16475000	18724000	10940000	11895000	25674000	15824000	18421000	14019000	15171000	29407000	5278	307	5639	75933;75934;75935;75936;75937;75938;75939;75940;75941;75942;75943;75944	79686;79687;79688;79689;79690;79691;79692	79690	4
AVFVDLEPTVIDEIR	0	1714.91	P68368	P68368	65	79	Tuba4a	Tubulin alpha-4A chain	yes	yes	2	0.00036597	62.924	682430	1144300	664310	2128900	667520	1820100	2285100	854900	0	703240	1443400	2035800	681	516	727	9616;9617;9618;9619;9620;9621;9622;9623;9624;9625;9626	10047;10048;10049;10050	10050	4
TTGLVGLAVCDTPHER	0	1724.85	Q9CPP6	Q9CPP6	8	23	Ndufa5	NADH dehydrogenase [ubiquinone] 1 alpha subcomplex subunit 5	yes	yes	2;3	9.6784e-05	63.062	8002300	14547000	5610200	0	9145300	0	5872100	9720700	2254500	6098300	13896000	19098000	6754	896	7196	97342;97343;97344;97345;97346;97347;97348;97349;97350;97351;97352;97353;97354;97355;97356;97357	102668;102669;102670;102671	102670	4
NVTLNPDPNEIK	0	1352.69	P58044	P58044	158	169	Idi1	Isopentenyl-diphosphate Delta-isomerase 1	yes	yes	2	0.0065141	63.32	2568500	2996200	2660500	10704000	4507100	7908700	10529000	7987700	4020000	4666900	4900300	4989400	5223	429	5583	75236;75237;75238;75239;75240;75241;75242;75243;75244;75245;75246;75247	78904;78905;78906;78907;78908;78909;78910;78911	78910	4
DNPGVVTCLDEAR	0	1444.66	Q02053	Q02053	227	239	Uba1	Ubiquitin-like modifier-activating enzyme 1	yes	yes	2	0.0028176	63.408	0	0	0	0	0	0	0	0	0	0	5919300	0	1204	559	1286	17785;17786;17787;17788	19503;19504;19505;19506	19504	4
LWDDGIIDPVDTR	0	1513.74	Q3ULD5	Q3ULD5	526	538	Mccc2	Methylcrotonoyl-CoA carboxylase beta chain, mitochondrial	yes	yes	2	0.0035595	63.624	4722000	8499000	4850200	5651300	4402200	3622500	10241000	5736400	3370000	0	5328700	7830000	4715	594	4988	67920;67921;67922;67923;67924;67925;67926;67927;67928;67929;67930	72078;72079;72080;72081;72082;72083;72084;72085;72086	72081	4
AAVASLLQSVQVPEFTPK	0	1884.04	Q02053	Q02053	785	802	Uba1	Ubiquitin-like modifier-activating enzyme 1	yes	yes	2;3	2.2482e-07	63.966	6525000	14243000	6603700	10043000	11346000	7149500	18138000	6477800	3612000	8001400	9774000	15620000	76	559	79	980;981;982;983;984;985;986;987;988;989;990;991;992;993;994;995;996;997;998;999;1000;1001;1002;1003	1124;1125;1126;1127;1128;1129;1130;1131;1132;1133;1134;1135	1128	4
YSFLQFDPAPR	0	1339.66	P63330;P62715	P63330	284	294	Ppp2ca;Ppp2cb	Serine/threonine-protein phosphatase 2A catalytic subunit alpha isoform;Serine/threonine-protein phosphatase 2A catalytic subunit beta isoform	yes	no	2	0.016665	64.04	2462900	5589000	1653800	0	3336600	0	0	0	0	2975700	4201300	0	7837	510	8346	112589;112590;112591;112592;112593;112594;112595	119363;119364;119365;119366	119364	4
SEFYADEISK	0	1187.53	Q9QYR9;O55137	Q9QYR9	370	379	Acot2;Acot1	Acyl-coenzyme A thioesterase 2, mitochondrial;Acyl-coenzyme A thioesterase 1	no	no	2	0.0098985	64.04	6161900	8313700	6733100	0	6661700	8427400	0	8775900	6687300	6720000	7020400	0	5870	1108;159	6260	84819;84820;84821;84822;84823;84824;84825;84826;84827	88506;88507;88508;88509	88509	4
VRIQTQPGYANTLR	1	1615.88	Q8VEM8	Q8VEM8	183	196	Slc25a3	Phosphate carrier protein, mitochondrial	yes	yes	3	0.00032254	64.244	6884400	5498100	0	0	6117700	0	1110000	0	0	0	6855800	0	7361	815	7850	106470;106471;106472;106473;106474	113070;113071;113072;113073	113070	4
HDLVMNVYR	0	1145.57	P19096	P19096	1492	1500	Fasn	Fatty acid synthase;[Acyl-carrier-protein] S-acetyltransferase;[Acyl-carrier-protein] S-malonyltransferase;3-oxoacyl-[acyl-carrier-protein] synthase;3-oxoacyl-[acyl-carrier-protein] reductase;3-hydroxyacyl-[acyl-carrier-protein] dehydratase;Enoyl-[acyl-carrier-protein] reductase;Oleoyl-[acyl-carrier-protein] hydrolase	yes	yes	2	0.0088102	64.265	1697000	0	0	958340	0	0	5983000	0	1318700	0	1628600	3244300	2949	279	3117	41700;41701;41702;41703;41704;41705	44967;44968;44969;44970	44970	4
TLLVDGFYAAQQVLQK	0	1792.97	Q91ZE0	Q91ZE0	269	284	Tmlhe	Trimethyllysine dioxygenase, mitochondrial	yes	yes	2;3	5.481e-06	64.439	2199100	5859700	2757500	4325200	2923400	4122600	7713400	2744800	891610	3071300	4989500	7795900	6595	843	7024	95095;95096;95097;95098;95099;95100;95101;95102;95103;95104;95105;95106;95107;95108;95109;95110;95111;95112;95113;95114;95115;95116;95117;95118	100342;100343;100344;100345;100346;100347	100346	4
SLHDPDGQVVTYVSEAHEHDGYLYLGSFR	0	3290.53	Q9D7N9	Q9D7N9	375	403	Apmap	Adipocyte plasma membrane-associated protein	yes	yes	4;5	5.2789e-12	64.733	4620900	14629000	2866500	13945000	3478800	4915200	6775900	3547200	0	4923700	3673800	6904900	6084	1017	6488	87595;87596;87597;87598;87599;87600;87601;87602;87603;87604;87605;87606;87607;87608	91425;91426;91427;91428	91425	4
ALLYLCGGDD	0	1095.49	P07356	P07356	330	339	Anxa2	Annexin A2	yes	yes	2	0.0095365	64.757	0	0	1186300	4588400	2869200	2436200	0	2443400	0	2726600	3345200	4316900	411	210	437	5758;5759;5760;5761;5762;5763;5764;5765	6229;6230;6231;6232	6232	4
YDLDWLVK	0	1050.54	Q91ZE0	Q91ZE0	128	135	Tmlhe	Trimethyllysine dioxygenase, mitochondrial	yes	yes	2	0.011959	65.038	947700	2061900	1278100	998470	1454900	1186000	3764800	1184400	1070900	1375000	2068500	2922100	7675	843	8179	110530;110531;110532;110533;110534;110535;110536;110537;110538;110539;110540;110541	117183;117184;117185;117186	117186	4
GLFIIDDK	0	919.501	O08807;P35700	O08807	204	211	Prdx4;Prdx1	Peroxiredoxin-4;Peroxiredoxin-1	no	no	2	0.011804	65.252	2989000	6918600	4104400	4307800	4140700	5467200	10972000	5279800	2814200	4216400	6132200	9513000	2660	126;334	2812	37700;37701;37702;37703;37704;37705;37706;37707;37708;37709;37710;37711	40578;40579;40580;40581	40579	4
AVDLQILPK	0	995.602	P47911	P47911	260	268	Rpl6	60S ribosomal protein L6	yes	yes	2	0.0081286	65.252	6193600	10608000	4472400	10378000	7113500	8362500	11349000	7592200	6013100	6966000	8657600	11261000	673	367	719	9423;9424;9425;9426;9427;9428;9429;9430;9431;9432;9433;9434	9808;9809;9810;9811	9808	4
TITLEVEPSDTIENVKAK	1	1986.05	P62984;P62983;P0CG49;P0CG50	P62984	12	29	Uba52;Rps27a;Ubb;Ubc	Ubiquitin-60S ribosomal protein L40;Ubiquitin;60S ribosomal protein L40;Ubiquitin-40S ribosomal protein S27a;Ubiquitin;40S ribosomal protein S27a;Polyubiquitin-B;Ubiquitin;Polyubiquitin-C;Ubiquitin;Ubiquitin-related 1;Ubiquitin-related 2	yes	no	2;3	0.0026393	65.395	10688000	4270300	0	20051000	4724900	15391000	0	8730100	0	4841700	0	5650800	6553	228	6982	94570;94571;94572;94573;94574;94575;94576;94577;94578;94579;94580	99684;99685;99686;99687	99687	4
FLPLFDRVLVER	1	1502.86	Q64433	Q64433	9	20	Hspe1	10 kDa heat shock protein, mitochondrial	yes	yes	3	0.009819	65.5	6599700	3098900	0	5275400	2666800	14984000	0	0	0	2743100	1711400	3240800	2232	664	2362	31898;31899;31900;31901;31902;31903;31904;31905	34517;34518;34519;34520	34519	4
LGALSGAGALGLASYGAHGAQFPDAYGK	0	2619.31	Q5F285	Q5F285	11	38	Tmem256	Transmembrane protein 256	yes	yes	3	7.4583e-12	65.775	4895700	10788000	5703900	9539500	6595900	8493400	11267000	6056900	0	4248100	8702900	11985000	4067	602	4297	58387;58388;58389;58390;58391;58392;58393;58394;58395;58396;58397	61969;61970;61971;61972	61969	4
LEQQVPVNQVFGQDEMIDVIGVTK	0	2685.37	P27659	P27659	201	224	Rpl3	60S ribosomal protein L3	yes	yes	3	8.4948e-16	66.017	2877500	5517900	1724100	4611400	3235600	4729200	8528100	4946600	364140	5031400	6089000	6808700	4010	305	4234	57165;57166;57167;57168;57169;57170;57171;57172;57173;57174;57175;57176	60886;60887;60888;60889	60889	4
HWGGNVLGPK	0	1063.56	P12970	P12970	236	245	Rpl7a	60S ribosomal protein L7a	yes	yes	2	0.0088725	66.073	1936100	4314200	0	3314100	2185200	2794400	4904200	0	2677800	2105000	2288400	5305000	3072	249	3248	44163;44164;44165;44166;44167;44168;44169;44170;44171;44172	47864;47865;47866;47867	47867	4
APEEILAEK	0	998.528	Q8VCT4;P23953;Q8VCC2	Q8VCT4	330	338	Ces1d;Ces1c;Ces1	Carboxylesterase 1D;Carboxylesterase 1C;Liver carboxylesterase 1	yes	no	2	0.007426	66.27	2703100	4386800	2842700	0	2685300	0	0	4696100	2979300	0	0	1528200	504	806	541	7114;7115;7116;7117;7118;7119;7120	7591;7592;7593;7594	7591	4
FLFGGLAGMGATVFVQPLDLVK	0	2279.24	Q9CR62	Q9CR62	25	46	Slc25a11	Mitochondrial 2-oxoglutarate/malate carrier protein	yes	yes	2;3	1.4457e-05	66.285	3702200	6169300	4269800	4877600	6719800	0	5106600	4823300	0	4808300	6978700	7122100	2221	945	2351	31753;31754;31755;31756;31757;31758;31759;31760;31761;31762;31763;31764;31765;31766;31767;31768;31769	34324;34325;34326;34327	34325	4
ALLTPVAIAAGR	0	1151.7	P47791	P47791	358	369	Gsr	Glutathione reductase, mitochondrial	yes	yes	2	0.0059529	66.299	2709300	4137200	5441800	0	5273300	0	0	0	2987000	3199000	0	0	409	366	435	5727;5728;5729;5730;5731;5732	6207;6208;6209;6210	6209	4
ETYLAILMDR	0	1223.62	Q9Z2I8	Q9Z2I8	152	161	Suclg2	Succinyl-CoA ligase [GDP-forming] subunit beta, mitochondrial	yes	yes	2	0.0072124	66.435	5188200	7446400	0	1065100	4491000	3981200	7489900	4803600	3061300	5218400	7183700	8508800	1952	1169	2069	27917;27918;27919;27920;27921;27922;27923;27924;27925;27926;27927	30385;30386;30387;30388;30389;30390;30391;30392	30390	4
CILLSNLSNTSHAPK	0	1653.85	P19096	P19096	1464	1478	Fasn	Fatty acid synthase;[Acyl-carrier-protein] S-acetyltransferase;[Acyl-carrier-protein] S-malonyltransferase;3-oxoacyl-[acyl-carrier-protein] synthase;3-oxoacyl-[acyl-carrier-protein] reductase;3-hydroxyacyl-[acyl-carrier-protein] dehydratase;Enoyl-[acyl-carrier-protein] reductase;Oleoyl-[acyl-carrier-protein] hydrolase	yes	yes	2;3	0.00027251	66.56	4753600	7918900	1506600	5214100	4966100	2891800	22245000	5455500	3854100	2696400	7510800	9667600	799	279	850	11314;11315;11316;11317;11318;11319;11320;11321;11322;11323;11324;11325;11326;11327;11328;11329;11330;11331;11332;11333;11334	11808;11809;11810;11811	11811	4
TCLLIVFSK	0	1079.6	Q9QUI0;Q62159;P62746	Q9QUI0	19	27	Rhoa;Rhoc;Rhob	Transforming protein RhoA;Rho-related GTP-binding protein RhoC;Rho-related GTP-binding protein RhoB	yes	no	2	0.0071837	66.621	2315000	5819200	1903100	4442700	3989400	5354200	7305500	4061300	1474600	3055900	5832900	4957200	6385	1100	6808	92147;92148;92149;92150;92151;92152;92153;92154;92155;92156;92157;92158	96973;96974;96975;96976	96976	4
GDFCIQVGR	0	1050.49	Q01768;P15532	Q01768	106	114	Nme2;Nme1	Nucleoside diphosphate kinase B;Nucleoside diphosphate kinase A	yes	no	2	0.0069002	67.032	0	3430600	1730300	4098800	2534800	3559000	0	3150900	1615500	1877400	3945100	3104700	2445	557	2586	34625;34626;34627;34628;34629;34630;34631;34632;34633;34634	37381;37382;37383;37384	37381	4
SGEYWIDPNQGCNLDAIK	0	2078.94	P11087	P11087	1260	1277	Col1a1	Collagen alpha-1(I) chain	yes	yes	2	0.00013417	67.456	0	0	0	0	0	0	11965000	9582800	0	5028300	5295600	9199500	5962	238	6359	85971;85972;85973;85974;85975	89685;89686;89687;89688	89687	4
NVESGEDELTSR	0	1334.6	Q8BX10	Q8BX10	76	87	Pgam5	Serine/threonine-protein phosphatase PGAM5, mitochondrial	yes	yes	2	0.0091576	67.726	2183200	5267800	2747100	3525600	2992400	3179300	3630200	3290000	0	0	3641400	5262300	5195	749	5551	74799;74800;74801;74802;74803;74804;74805;74806;74807;74808	78400;78401;78402;78403	78403	4
VAQSLCGEDLIIK	0	1444.76	Q921F2	Q921F2	239	251	Tardbp	TAR DNA-binding protein 43	yes	yes	2	0.0020916	67.726	2637900	4518100	1925200	3812600	2780500	0	10578000	2854600	2348600	2280000	4363400	5597400	6891	846	7351	99745;99746;99747;99748;99749;99750;99751;99752;99753;99754;99755	105613;105614;105615;105616;105617	105617	4
VQQMIGQIDGLITQLETTQQDGK	0	2543.29	Q9Z2I0	Q9Z2I0	611	633	Letm1	LETM1 and EF-hand domain-containing protein 1, mitochondrial	yes	yes	3	2.5399e-06	67.864	1998400	2210700	923870	1613300	986720	0	2759700	884340	0	2255000	0	2616600	7348	1168	7837	106250;106251;106252;106253;106254;106255;106256;106257;106258	112801;112802;112803;112804	112803	4
LTPRPTAAELEEVLQVNSLIQTQK	1	2677.47	Q3U7R1	Q3U7R1	755	778	Esyt1	Extended synaptotagmin-1	yes	yes	3	5.2097e-06	67.979	2160500	5365000	0	3781700	4314000	2862900	5811500	7756200	0	3413600	4917200	6417100	4622	591	4890	66272;66273;66274;66275;66276;66277;66278;66279;66280;66281	70176;70177;70178;70179	70178	4
DAMENEMR	0	994.385	Q8CAQ8	Q8CAQ8	472	479	Immt	MICOS complex subunit Mic60	yes	yes	2	0.0098229	67.981	2821500	3971900	0	3289400	2116000	0	0	2818200	4760500	3372600	536760	5475500	865	758	921	12702;12703;12704;12705;12706;12707;12708;12709;12710	13639;13640;13641;13642	13639	4
YPASTVQILGAEK	0	1375.73	Q9D6Z1	Q9D6Z1	321	333	Nop56	Nucleolar protein 56	yes	yes	2	0.002034	68.069	1224500	2392200	0	0	1421700	0	6853100	1954700	1489500	1206600	2259400	3141000	7816	1013	8323	112331;112332;112333;112334;112335;112336;112337;112338;112339;112340	119129;119130;119131;119132	119132	4
NHLLHVFDEYK	0	1413.7	P97429	P97429	203	213	Anxa4	Annexin A4	yes	yes	3	0.0028108	68.355	1944800	5342900	2904900	0	2715000	0	0	0	4147500	2354100	4265300	7911200	5011	542	5355	72405;72406;72407;72408;72409;72410;72411;72412	76361;76362;76363;76364	76363	4
VPAANVLSQESK	0	1241.66	Q9JHI5	Q9JHI5	261	272	Ivd	Isovaleryl-CoA dehydrogenase, mitochondrial	yes	yes	2	0.0090482	68.355	5119900	9675900	5274300	7706300	5714000	6750100	0	6711800	7203200	0	8781300	14201000	7313	1079	7800	105783;105784;105785;105786;105787;105788;105789;105790;105791;105792	112246;112247;112248;112249;112250	112250	4
QAQILASEAEK	0	1186.62	Q99JB2	Q99JB2	223	233	Stoml2	Stomatin-like protein 2, mitochondrial	yes	yes	2	0.0094225	68.657	6321700	7552100	6097800	8221000	0	6055300	6772300	5299400	4581900	6970100	6328800	9827200	5286	862	5647	76027;76028;76029;76030;76031;76032;76033;76034;76035;76036;76037;76038;76039	79734;79735;79736;79737	79736	4
AEIVPVTTTVLDDKGDK	1	1799.95	Q921H8	Q921H8	221	237	Acaa1a	3-ketoacyl-CoA thiolase A, peroxisomal	yes	yes	2;3	4.474e-09	68.82	2100700	3276600	1184000	12085000	0	6751300	16248000	0	2013100	2682900	2801800	3896100	176	848	188	2341;2342;2343;2344;2345;2346;2347;2348;2349;2350;2351;2352	2612;2613;2614;2615	2615	4
NLDIERPTYTNLNR	1	1717.87	P05213;P68373;P68369;P05214;Q9JJZ2;P68368	P05213	216	229	Tuba1b;Tuba1c;Tuba1a;Tuba3a;Tuba8;Tuba4a	Tubulin alpha-1B chain;Tubulin alpha-1C chain;Tubulin alpha-1A chain;Tubulin alpha-3 chain;Tubulin alpha-8 chain;Tubulin alpha-4A chain	no	no	3	1.6209e-05	68.972	5870900	10740000	9291900	4992200	13701000	8304200	17537000	5483400	6594700	7431800	14378000	13253000	5057	203;516	5404	73030;73031;73032;73033;73034;73035;73036;73037;73038;73039;73040;73041	76898;76899;76900;76901;76902	76898	4
DVMICPDTSLEDAK	0	1592.71	Q99LX0	Q99LX0	49	62	Park7	Protein deglycase DJ-1	yes	yes	2	0.00054443	69.01	3896000	4457100	1935100	5352800	3686300	2923800	7323700	4218700	5294600	0	3843600	7036500	1341	882	1426	19664;19665;19666;19667;19668;19669;19670;19671;19672;19673;19674	21690;21691;21692;21693	21690	4
GALVIVNDLGGDFK	0	1416.76	P51660	P51660	33	46	Hsd17b4	Peroxisomal multifunctional enzyme type 2;(3R)-hydroxyacyl-CoA dehydrogenase;Enoyl-CoA hydratase 2	yes	yes	2	0.0003032	69.01	3179000	8902400	5785800	4485200	4527000	3382600	9305200	3921500	0	3774100	8484200	7191500	2418	393	2558	34290;34291;34292;34293;34294;34295;34296;34297;34298;34299;34300	37006;37007;37008;37009;37010;37011;37012;37013;37014	37014	4
AVLQWTK	0	844.481	Q8R180	Q8R180	150	156	Ero1l	ERO1-like protein alpha	yes	yes	2	0.042359	69.176	4629800	8078000	4124600	8637500	5248100	8613700	8920400	6153300	6067100	5816200	5941700	8800500	702	796	748	9881;9882;9883;9884;9885;9886;9887;9888;9889;9890;9891;9892	10326;10327;10328;10329	10328	4
LFAYPDTHR	0	1118.55	P24270	P24270	355	363	Cat	Catalase	yes	yes	2	0.004973	69.825	3183700	5732500	2442700	6379200	3489000	4486000	7223100	3869200	4310900	3430100	4190200	5613000	4022	295	4246	57290;57291;57292;57293;57294;57295;57296;57297;57298;57299;57300;57301	60974;60975;60976;60977	60977	4
ELPQASGLLHHCCFYK	0	1958.91	O70423	O70423	187	202	Aoc3	Membrane primary amine oxidase	yes	yes	3	7.8904e-06	69.878	3707100	6580600	0	6633000	0	4640000	9724300	0	0	0	5564200	10354000	1775	167	1888	25694;25695;25696;25697;25698;25699;25700	28042;28043;28044;28045	28045	4
TRTFYGLHQDFPSVVVVGLGK	1	2319.24	Q9CPY7	Q9CPY7	83	103	Lap3	Cytosol aminopeptidase	yes	yes	3;4	2.2743e-05	69.922	0	4269900	840620	19564000	0	22678000	11662000	10809000	1597800	5823200	2409300	5288200	6710	905	7148	96707;96708;96709;96710;96711;96712;96713;96714;96715;96716;96717;96718;96719;96720;96721;96722	102101;102102;102103;102104;102105	102103	4
FLTEELSLDQDR	0	1464.71	O35215	O35215	84	95	Ddt	D-dopachrome decarboxylase	yes	yes	2	0.0052367	70.1	0	0	3057500	10053000	4657400	0	0	0	0	0	4255500	0	2242	137	2373	32120;32121;32122;32123;32124	34799;34800;34801;34802	34800	4
EAFVVEEWVK	0	1234.62	O55029	O55029	803	812	Copb2	Coatomer subunit beta	yes	yes	2	0.0067614	70.256	1738100	3599200	1204000	2680100	2237600	2274000	4424600	0	0	2477400	2586200	0	1423	158	1515	20761;20762;20763;20764;20765;20766;20767;20768;20769	22795;22796;22797;22798	22798	4
SETAPAAPAAPAPVEK	0	1505.77	P43277	P43277	2	17	Hist1h1d	Histone H1.3	yes	yes	2	8.3135e-08	70.488	0	0	9952400	0	0	0	0	0	10930000	0	0	14570000	5898	357	6289	85251;85252;85253;85254	88949;88950;88951;88952	88952	4
QVEGKNPVTIFSLATNEMWR	1	2319.17	Q9CYR0	Q9CYR0	47	66	Ssbp1	Single-stranded DNA-binding protein, mitochondrial	yes	yes	3	2.867e-05	70.555	10127000	9780100	1897300	14450000	10401000	6739000	15466000	13260000	0	9465100	9957000	0	5520	963	5891	79391;79392;79393;79394;79395;79396;79397;79398;79399;79400	83199;83200;83201;83202	83200	4
EGLELPEDEEEKK	1	1543.73	P11499;P07901	P11499	539	551	Hsp90ab1;Hsp90aa1	Heat shock protein HSP 90-beta;Heat shock protein HSP 90-alpha	no	no	2	0.0029668	70.808	2122000	5609700	2266300	0	3216200	0	6588200	0	3451100	2736300	3801700	5878100	1616	243;211	1718	23590;23591;23592;23593;23594;23595;23596;23597;23598	26136;26137;26138;26139	26138	4
DQIYDIFQK	0	1168.58	P60843	P60843	194	202	Eif4a1	Eukaryotic initiation factor 4A-I	yes	yes	2	0.0042612	70.856	0	9706900	0	5287800	0	4508000	10842000	3656900	4537400	4067400	6577500	8015200	1230	440	1312	18173;18174;18175;18176;18177;18178;18179;18180;18181	20003;20004;20005;20006	20005	4
YLDIHER	0	944.472	P62073	P62073	58	64	Timm10	Mitochondrial import inner membrane translocase subunit Tim10	yes	yes	2	0.038082	71.134	10965000	18993000	1761100	24718000	12924000	20278000	0	26534000	0	14268000	16100000	0	7773	454	8278	111693;111694;111695;111696;111697;111698;111699;111700;111701	118486;118487;118488;118489	118486	4
LSLDGQNIYNACCTLR	0	1896.88	P17225	P17225	238	253	Ptbp1	Polypyrimidine tract-binding protein 1	yes	yes	2	1.7358e-05	71.176	1953600	2733300	0	0	2113100	0	0	2762400	1562700	1948300	2642700	4407500	4548	272	4811	65339;65340;65341;65342;65343;65344;65345;65346	69133;69134;69135;69136	69136	4
LRRPVGEEYASK	2	1403.75	Q9CYW4	Q9CYW4	21	32	Hdhd3	Haloacid dehalogenase-like hydrolase domain-containing protein 3	yes	yes	3	0.038746	71.176	6917900	15944000	8128200	17538000	11904000	9720000	16626000	5470600	13677000	10996000	18147000	0	4511	964	4774	64861;64862;64863;64864;64865;64866;64867;64868;64869;64870;64871	68658;68659;68660;68661	68661	4
TFDAIVMDPKK	1	1263.65	P08003	P08003	527	537	Pdia4	Protein disulfide-isomerase A4	yes	yes	2	0.014425	71.451	1475300	1379200	0	2562100	0	0	2768000	2133900	2440700	0	2614800	3184800	6446	212	6871	92935;92936;92937;92938;92939;92940;92941;92942	97661;97662;97663;97664	97661	4
VLGLTLLQK	0	983.638	Q9CPU0	Q9CPU0	52	60	Glo1	Lactoylglutathione lyase	yes	yes	2	0.0038159	71.501	0	4121000	0	4619400	4840300	0	5450600	4681800	2534700	3943000	3437900	5456000	7196	902	7672	104145;104146;104147;104148;104149;104150;104151;104152;104153	110598;110599;110600;110601;110602	110601	4
VETFSGVYK	0	1028.52	P62082	P62082	170	178	Rps7	40S ribosomal protein S7	yes	yes	2	0.0038159	71.501	3065100	5639000	3345800	3695600	4467100	0	4960300	4526500	3133000	3808800	5964200	7701600	7009	457	7474	101490;101491;101492;101493;101494;101495;101496;101497;101498;101499;101500;101501	107747;107748;107749;107750;107751;107752;107753	107751	4
LLAETVAPAVR	0	1138.67	Q3U7R1	Q3U7R1	150	160	Esyt1	Extended synaptotagmin-1	yes	yes	2	0.00879	71.692	2639100	5862000	2611500	0	3878200	0	0	0	3326700	0	0	0	4229	591	4475	61313;61314;61315;61316;61317	65178;65179;65180;65181;65182	65179	4
GIADVPEWFR	0	1188.59	Q9D2R0	Q9D2R0	86	95	Aacs	Acetoacetyl-CoA synthetase	yes	yes	2	0.0060365	71.692	2582100	5038200	2070200	3103100	3049100	2711300	7265900	2050200	2182700	2402900	3549300	5966400	2585	999	2733	36577;36578;36579;36580;36581;36582;36583;36584;36585;36586;36587;36588	39438;39439;39440;39441;39442;39443;39444;39445;39446;39447;39448;39449	39447	4
RVCEEIAIIPSK	1	1413.77	P63276	P63276	33	44	Rps17	40S ribosomal protein S17	yes	yes	2	0.007959	72.006	3211700	2899800	0	3786800	3572900	3714500	7619500	3256000	2274700	2814900	5642400	7470800	5755	507	6136	83153;83154;83155;83156;83157;83158;83159;83160;83161;83162;83163	86810;86811;86812;86813	86813	4
FNTPQQPK	0	958.487	Q9CZ30	Q9CZ30	387	394	Ola1	Obg-like ATPase 1	yes	yes	2	0.0068047	72.138	1285100	4121500	1465400	3505400	2912000	0	3866800	2353500	2489200	0	1816800	4428700	2264	968	2396	32382;32383;32384;32385;32386;32387;32388;32389;32390;32391	35066;35067;35068;35069	35066	4
EGVMFQIEQATK	0	1379.68	Q99M71	Q99M71	100	111	Epdr1	Mammalian ependymin-related protein 1	yes	yes	2	0.0048183	72.321	3648700	6169300	0	7620000	4327400	0	8254000	7889300	2937100	5940200	4321500	8133900	1630	884	1735	23760;23761;23762;23763;23764;23765;23766;23767;23768;23769	26323;26324;26325;26326	26324	4
STHGLAILGPENSK	0	1422.75	Q8K411	Q8K411	1013	1026	Pitrm1	Presequence protease, mitochondrial	yes	yes	2	0.00034134	72.34	2141200	3654600	2313300	0	2659400	0	0	2313200	2442700	0	2414700	2837400	6242	784	6657	90147;90148;90149;90150;90151;90152;90153;90154	94721;94722;94723;94724	94721	4
GTTITLVLK	0	944.591	P08113	P08113	244	252	Hsp90b1	Endoplasmin	yes	yes	2	0.0031371	72.485	13716000	30798000	11027000	34876000	15444000	9649200	39961000	14046000	11371000	65504000	19246000	31178000	2840	214	3006	40347;40348;40349;40350;40351;40352;40353;40354;40355;40356;40357;40358;40359;40360	43363;43364;43365;43366	43363	4
DIISDTSGDFR	0	1224.56	P07356	P07356	158	168	Anxa2	Annexin A2	yes	yes	2	0.0085917	72.643	7709000	0	9097700	10898000	0	9251400	11325000	9885200	0	0	0	20778000	1070	210	1135	15794;15795;15796;15797;15798;15799;15800	17149;17150;17151;17152;17153;17154	17153	4
IREGEVEVLK	1	1170.66	O54724	O54724	330	339	Ptrf	Polymerase I and transcript release factor	yes	yes	2	0.028839	72.643	15144000	24515000	12407000	0	19986000	0	0	0	18517000	0	18757000	31195000	3478	153	3679	49792;49793;49794;49795;49796;49797;49798	53898;53899;53900;53901	53898	4
RVGLKAPGIIPR	2	1275.81	Q03265	Q03265	171	182	Atp5a1	ATP synthase subunit alpha, mitochondrial	yes	yes	3	0.036605	72.652	14123000	15889000	0	26651000	0	0	19896000	15354000	4296000	8848200	0	0	5762	565	6143	83266;83267;83268;83269;83270;83271;83272	86909;86910;86911;86912	86910	4
QQYESVAAK	0	1022.5	P20152	P20152	274	282	Vim	Vimentin	yes	yes	2	0.0026253	73.26	8979700	30011000	11754000	0	18285000	23792000	25320000	0	24590000	0	0	33072000	5482	288	5851	78713;78714;78715;78716;78717;78718;78719;78720	82545;82546;82547;82548	82547	4
GIGFAITR	0	833.476	P48758;Q8K354	P48758	16	23	Cbr1;Cbr3	Carbonyl reductase [NADPH] 1;Carbonyl reductase [NADPH] 3	no	no	2	0.012301	73.324	8766900	13164000	5451800	9329700	9581500	7039900	12495000	0	0	2318600	0	14084000	2598	374;780	2746	36763;36764;36765;36766;36767;36768;36769;36770;36771	39685;39686;39687;39688;39689;39690;39691	39685	4
LEDLSESIVNDFAYMK	0	1872.88	Q9D1D4	Q9D1D4	154	169	Tmed10	Transmembrane emp24 domain-containing protein 10	yes	yes	2	2.707e-06	73.466	3386800	7751900	2617700	8277800	5937400	4291000	11746000	7403900	0	5349300	7829200	14215000	3968	989	4191	56678;56679;56680;56681;56682;56683;56684;56685;56686;56687;56688	60474;60475;60476;60477	60474	4
LGTDESCFNMILATR	0	1726.8	Q07076	Q07076	332	346	Anxa7	Annexin A7	yes	yes	2	9.5595e-05	73.848	0	3008500	0	3373500	1772600	0	2818600	0	0	0	2188500	3964000	4133	572	4371	59844;59845;59846;59847;59848;59849	63617;63618;63619;63620	63618	4
LIGNMALLPLR	0	1209.73	Q9JM76	Q9JM76	15	25	Arpc3	Actin-related protein 2/3 complex subunit 3	yes	yes	2	0.0081466	73.931	1002800	2547400	1159600	3870500	2134600	1473700	4929700	0	1144700	1972400	2811200	5046500	4171	1099	4412;4413	60358;60359;60360;60361;60362;60363;60364;60365;60366;60367;60368;60369;60370;60371;60372;60373	63996;63997;63998;63999	63999	4
ILEFFGLKK	1	1093.65	P09103	P09103	303	311	P4hb	Protein disulfide-isomerase	yes	yes	2	0.0092884	74.127	0	0	0	4881900	0	3666900	4983900	0	0	0	0	5354000	3322	221	3507	47472;47473;47474;47475;47476	51157;51158;51159;51160;51161	51159	4
RDLGEELEALK	1	1271.67	Q8VDD5	Q8VDD5	1135	1145	Myh9	Myosin-9	no	no	2	0.013121	74.162	6908200	10594000	4422900	8740700	5780500	5715000	8055200	6635700	4055800	8543200	6091700	11227000	5582	807	5957	80192;80193;80194;80195;80196;80197;80198;80199;80200;80201;80202;80203	83892;83893;83894;83895	83894	4
FLEQQNK	0	905.461	P20152;P03995;CON__P02538;CON__O95678;CON__Q8VED5;Q8VED5;CON__P07744;P07744;CON__H-INV:HIT000292931;Q99M73;CON__P04259;CON__P13647;CON__P48668;CON__Q8BGZ7;Q8BGZ7;Q3UV17;CON__O43790;CON__Q6NT21;CON__P78385;CON__Q14533	P20152	123	129	Vim;Gfap;Krt79;Krt4;Krt84;Krt75;Krt76	Vimentin;Glial fibrillary acidic protein;Keratin, type II cytoskeletal 79;Keratin, type II cytoskeletal 4;Keratin, type II cuticular Hb4;Keratin, type II cytoskeletal 75;Keratin, type II cytoskeletal 2 oral	no	no	2	0.038565	74.415	328920	0	1657300	0	0	14548000	0	0	2724700	3237700	0	6058600	2217	288;43;32;60;50;109;597;21	2347	31708;31709;31710;31711;31712;31713;31714	34230;34231;34232;34233	34230	4
AGGEGGVTLGQPHLSR	0	1534.79	Q9Z0N1	Q9Z0N1	2	17	Eif2s3x	Eukaryotic translation initiation factor 2 subunit 3, X-linked	yes	yes	2	5.102e-07	74.46	1532800	4158600	0	0	0	0	0	0	0	0	0	0	253	1153	267	3340;3341;3342;3343	3749;3750;3751;3752	3750	4
KVDDDLGTIESLEEAK	1	1760.87	Q61879	Q61879	1379	1394	Myh10	Myosin-10	yes	yes	2;3	3.9972e-06	74.46	4401300	5757300	3325800	0	4334100	0	8701300	7509300	4859400	4648600	6975300	9360200	3781	646	3993	54060;54061;54062;54063;54064;54065;54066;54067;54068;54069;54070;54071;54072;54073;54074;54075;54076;54077;54078;54079	57974;57975;57976;57977	57975	4
TTGLHVTEYEDNLK	0	1618.78	Q921G7	Q921G7	426	439	Etfdh	Electron transfer flavoprotein-ubiquinone oxidoreductase, mitochondrial	yes	yes	2;3	1.9925e-05	74.962	0	0	0	10018000	0	0	4933100	0	0	0	4716300	0	6753	847	7195	97337;97338;97339;97340;97341	102664;102665;102666;102667	102665	4
RVAQDWLK	1	1014.56	Q8CAQ8	Q8CAQ8	718	725	Immt	MICOS complex subunit Mic60	yes	yes	2	0.0091187	75.213	3427800	7075100	2531100	6384100	3551400	4131000	8787200	6119500	4879000	4339600	5355200	8218800	5754	758	6135	83141;83142;83143;83144;83145;83146;83147;83148;83149;83150;83151;83152	86805;86806;86807;86808;86809	86808	4
YFDLGLPNR	0	1093.56	P54071	P54071	81	89	Idh2	Isocitrate dehydrogenase [NADP], mitochondrial	yes	yes	2	0.0022435	75.854	2862700	5941000	3993400	0	3738200	0	0	0	2866500	0	5218500	0	7712	407	8216	110921;110922;110923;110924;110925;110926;110927	117604;117605;117606;117607	117606	4
ALGVMGLVQR	0	1042.6	P54310	P54310	500	509	Lipe	Hormone-sensitive lipase	yes	yes	2	0.0020971	75.854	7593000	15496000	8234100	8940500	11733000	0	17940000	6002100	7361200	6307700	12675000	13260000	386	409	407;408	5399;5400;5401;5402;5403;5404;5405;5406;5407;5408;5409;5410;5411;5412;5413;5414;5415;5416;5417;5418;5419;5420;5421;5422;5423;5424;5425	5995;5996;5997;5998;5999;6000;6001;6002;6003	5995	4
VGDPAEDFGTFFSAVIDAK	0	1984.94	Q8CHT0	Q8CHT0	376	394	Aldh4a1	Delta-1-pyrroline-5-carboxylate dehydrogenase, mitochondrial	yes	yes	2	8.1006e-07	76.588	740390	4816100	1674300	3364800	2114100	1639000	8178100	1818400	0	1043000	3390300	3382100	7057	766	7524	102143;102144;102145;102146;102147;102148;102149;102150;102151;102152;102153	108341;108342;108343;108344	108343	4
EAVTFLR	0	834.46	Q9D2G2	Q9D2G2	432	438	Dlst	Dihydrolipoyllysine-residue succinyltransferase component of 2-oxoglutarate dehydrogenase complex, mitochondrial	yes	yes	2	0.026443	76.847	7477300	17424000	8319600	12022000	11114000	10794000	11114000	10253000	7531900	6535100	10945000	14065000	1452	998	1546	21190;21191;21192;21193;21194;21195;21196;21197;21198;21199;21200;21201	23186;23187;23188;23189	23188	4
TINELGEK	0	902.471	Q9D2G2	Q9D2G2	347	354	Dlst	Dihydrolipoyllysine-residue succinyltransferase component of 2-oxoglutarate dehydrogenase complex, mitochondrial	yes	yes	2	0.0051315	77.318	7968100	17696000	0	15745000	12251000	19823000	0	10851000	0	14003000	0	0	6541	998	6970	94424;94425;94426;94427;94428;94429;94430;94431;94432;94433;94434	99533;99534;99535;99536	99535	4
FDTQYPYGEK	0	1246.55	P57759	P57759	62	71	Erp29	Endoplasmic reticulum resident protein 29	yes	yes	2	0.0040986	77.677	3299300	0	2752400	2272500	3316200	1210000	7378700	0	4480100	0	5283200	8974200	2108	427	2231	30232;30233;30234;30235;30236;30237;30238;30239;30240	32698;32699;32700;32701	32699	4
FEEELAAR	0	963.466	Q02819	Q02819	349	356	Nucb1	Nucleobindin-1	yes	yes	2	0.0047412	79.116	0	3827400	2113000	5823900	3562400	0	4184600	4316200	0	0	3239800	0	2117	564	2240	30349;30350;30351;30352;30353;30354;30355	32803;32804;32805;32806	32806	4
AMVNLQIQK	0	1043.58	Q91WS0	Q91WS0	43	51	Cisd1	CDGSH iron-sulfur domain-containing protein 1	yes	yes	2	0.0013208	79.146	0	9876600	0	7983900	6867200	6902900	8241700	5216600	4805400	3308400	5247600	9866600	476	836	509	6705;6706;6707;6708;6709;6710;6711;6712;6713;6714	7186;7187;7188;7189	7188	4
ALAAGGYDVEK	0	1092.55	P43276	P43276	65	75	Hist1h1b	Histone H1.5	yes	yes	2	0.0057673	79.148	0	18947000	9292200	19366000	14270000	0	22378000	12103000	0	0	17466000	28952000	343	356	364	4827;4828;4829;4830;4831;4832;4833;4834	5321;5322;5323;5324	5324	4
LFLSYDYAVR	0	1245.64	Q9CQF9	Q9CQF9	421	430	Pcyox1	Prenylcysteine oxidase	yes	yes	2	0.0035148	79.906	0	3573300	0	2353100	0	1581100	3361800	2385300	0	1968000	3417200	4260800	4042	921	4269	57576;57577;57578;57579;57580;57581;57582;57583	61211;61212;61213;61214;61215;61216	61211	4
NIIVFYGSQTGTAEEFANR	0	2116.02	P37040	P37040	79	97	Por	NADPH--cytochrome P450 reductase	yes	yes	2	3.7818e-07	80.469	1518500	2981000	0	3673100	1970000	0	4404800	2281200	0	2529800	2977200	4042000	5029	340	5375	72650;72651;72652;72653;72654;72655;72656;72657;72658	76566;76567;76568;76569	76567	4
DFLQGSSCIAGIYNETTK	0	2002.93	E9Q557	E9Q557	2264	2281	Dsp	Desmoplakin	yes	yes	2	0.00022835	80.522	0	1587500	0	0	0	5230900	0	0	0	0	3461400	0	977	116	1038	14345;14346;14347	15502;15503;15504;15505	15502	4
HFCPNVPIILVGNK	0	1606.87	Q9QUI0;Q62159	Q9QUI0	105	118	Rhoa;Rhoc	Transforming protein RhoA;Rho-related GTP-binding protein RhoC	yes	no	2	0.0011932	80.688	1593800	3433500	1099700	2608000	2429500	0	4582800	0	0	0	2555500	4567900	2958	1100	3127	41812;41813;41814;41815;41816;41817;41818;41819	45110;45111;45112;45113	45113	4
NTNAGAPPGTAYQSPLSLSR	0	2000.99	Q60597	Q60597	82	101	Ogdh	2-oxoglutarate dehydrogenase, mitochondrial	yes	yes	2	0.00027301	80.706	8794600	11985000	4979100	11479000	8278900	0	10972000	8927800	9279800	8530900	9738200	16039000	5183	608	5539	74641;74642;74643;74644;74645;74646;74647;74648;74649;74650;74651	78307;78308;78309;78310	78308	4
DVLSALAEVEQLSK	0	1500.8	P02469	P02469	1450	1463	Lamb1	Laminin subunit beta-1	yes	yes	2	9.2326e-05	80.979	0	1446800	973680	0	966870	4137300	2058200	3191700	0	0	0	6133000	1337	195	1422	19626;19627;19628;19629;19630;19631;19632	21636;21637;21638;21639	21639	4
VVQCSDLGLK	0	1117.58	P28653	P28653	74	83	Bgn	Biglycan	yes	yes	2	0.0031508	81.296	2756900	4452700	1954100	3905300	3994500	0	5295800	3058100	3395700	2504300	3219100	4348900	7505	310	8001	108492;108493;108494;108495;108496;108497;108498;108499;108500;108501;108502	115089;115090;115091;115092	115089	4
TPGPGAQSALR	0	1053.56	P62264	P62264	107	117	Rps14	40S ribosomal protein S14	yes	yes	2	0.0047689	81.338	2279100	7530300	4913000	6901400	5467900	7072900	6711800	3712300	4672900	4052400	5860200	11189000	6660	464	7093	95953;95954;95955;95956;95957;95958;95959;95960;95961;95962;95963;95964	101267;101268;101269;101270;101271	101268	4
FISVGYVDDTEFVR	0	1645.8	P03991	P03991	43	56	H2-K1	H-2 class I histocompatibility antigen, K-W28 alpha chain	yes	yes	2	6.2313e-05	82.171	1217000	3807200	1539500	3300400	2299900	2213800	3741000	3907800	0	2229000	2419700	3797000	2199	197	2329	31482;31483;31484;31485;31486;31487;31488;31489;31490;31491;31492	33935;33936;33937;33938	33937	4
LVAEGFDSANGINISPDK	0	1845.91	Q62086	Q62086	214	231	Pon2	Serum paraoxonase/arylesterase 2	yes	yes	2	3.4994e-07	82.362	1575100	3719800	1625600	3698800	2108100	0	4198700	0	888030	1967100	3162900	4385300	4636	650	4905	66412;66413;66414;66415;66416;66417;66418;66419;66420;66421	70266;70267;70268;70269	70267	4
LPATEKPVLLSK	1	1294.79	Q9JKR6	Q9JKR6	878	889	Hyou1	Hypoxia up-regulated protein 1	yes	yes	2	0.00015452	82.417	3447800	6443300	3760400	5008400	4247100	3691400	7029900	5200700	5451000	4559200	4877000	8563700	4410	1092	4669	63629;63630;63631;63632;63633;63634;63635;63636;63637;63638;63639;63640	67726;67727;67728;67729;67730	67730	4
FSNEEIAMATVTALRR	1	1807.93	P05064	P05064	244	259	Aldoa	Fructose-bisphosphate aldolase A	yes	yes	3	1.1438e-07	82.55	6728200	9581000	2370700	11257000	7920200	11213000	19567000	10216000	4010500	8395900	8652300	16436000	2309	199	2442	32885;32886;32887;32888;32889;32890;32891;32892;32893;32894;32895;32896	35458;35459;35460;35461;35462;35463;35464;35465;35466;35467	35459	4
IEFDDFEECLLR	0	1584.71	Q99LY9	Q99LY9	58	69	Ndufs5	NADH dehydrogenase [ubiquinone] iron-sulfur protein 5;NADH dehydrogenase [ubiquinone] iron-sulfur protein 5, N-terminally processed	yes	yes	2	0.0016942	84.17	1395000	1727200	1556400	4089300	2449900	1818900	3492800	4716200	480350	1817900	1998300	3056900	3169	883	3348	45372;45373;45374;45375;45376;45377;45378;45379;45380;45381;45382;45383	49016;49017;49018;49019	49018	4
SLFPVVLEQLDDYNAK	0	1849.95	P97927	P97927	462	477	Lama4	Laminin subunit alpha-4	yes	yes	2	1.4022e-08	84.289	0	0	2059300	5962000	3806200	4497700	3365200	4417500	0	4749800	4688000	6333400	6070	549	6474	87430;87431;87432;87433;87434;87435;87436;87437;87438	91285;91286;91287;91288	91287	4
DLGADYVLTEEELR	0	1621.78	Q9DCS3	Q9DCS3	230	243	Mecr	Trans-2-enoyl-CoA reductase, mitochondrial	yes	yes	2	1.8587e-05	84.479	2088400	2494700	1712100	3700600	2166600	0	0	0	1425300	0	2735500	3862800	1132	1054	1202	16727;16728;16729;16730;16731;16732;16733;16734	18180;18181;18182;18183;18184	18184	4
YSNFVSFPLYLNGK	0	1647.83	Q9CQN1	Q9CQN1	279	292	Trap1	Heat shock protein 75 kDa, mitochondrial	yes	yes	2	0.00060826	84.658	3823300	4747700	1746500	4490700	2580600	0	7043900	4038900	2455200	2414100	4483900	5082600	7843	925	8353	112663;112664;112665;112666;112667;112668;112669;112670;112671;112672;112673	119418;119419;119420;119421	119421	4
ITHTGQVYDEK	0	1289.63	P52503	P52503	31	41	Ndufs6	NADH dehydrogenase [ubiquinone] iron-sulfur protein 6, mitochondrial	yes	yes	3	3.8977e-05	84.821	2417800	0	5252900	5062700	6555000	1968600	8153800	8626400	11982000	6360000	0	0	3538	400	3740	50578;50579;50580;50581;50582;50583;50584;50585;50586	54576;54577;54578;54579	54579	4
AGAESDGQFQFTGIKK	1	1682.83	Q78IK2	Q78IK2	2	17	Usmg5	Up-regulated during skeletal muscle growth protein 5	yes	yes	2;3	5.3005e-09	85.274	10367000	28690000	14247000	5255600	13539000	0	0	0	0	0	23186000	21099000	239	687	252	3121;3122;3123;3124;3125;3126;3127;3128;3129;3130;3131;3132	3508;3509;3510;3511;3512;3513	3513	4
YALYDASFETK	0	1306.61	Q9R0P5	Q9R0P5	82	92	Dstn	Destrin	yes	yes	2	0.0031797	85.533	2640300	5443000	1378500	2568400	3659100	2840500	5627100	2789300	1337100	2978100	5592800	5788500	7650	1121	8152	110253;110254;110255;110256;110257;110258;110259;110260;110261;110262;110263;110264	116964;116965;116966;116967	116967	4
GDEELDSLIK	0	1117.55	Q3THW5;P0C0S6	Q3THW5	93	102	H2afv;H2afz	Histone H2A.V;Histone H2A.Z	yes	no	2	0.0021643	85.676	3009900	7092200	4520100	7457400	6089200	8338300	8094000	6071000	3105000	1824100	7597900	11208000	2444	227	2585	34613;34614;34615;34616;34617;34618;34619;34620;34621;34622;34623;34624	37372;37373;37374;37375;37376;37377;37378;37379;37380	37377	4
GQYFGELALVTNKPR	1	1691.9	P31324;P12367	P31324	345	359	Prkar2b;Prkar2a	cAMP-dependent protein kinase type II-beta regulatory subunit;cAMP-dependent protein kinase type II-alpha regulatory subunit	yes	no	3	0.00025781	85.837	0	4410000	0	0	3566000	0	5459900	0	0	2895500	4871300	6439800	2765	318	2927	39305;39306;39307;39308;39309;39310	42231;42232;42233;42234	42233	4
IQLINNMLDK	0	1200.65	P09411	P09411	221	230	Pgk1	Phosphoglycerate kinase 1	yes	yes	2	0.0016007	85.862	6216400	14903000	5328800	0	0	13464000	10406000	6704400	3610900	6530200	10733000	11149000	3461	223	3662	49628;49629;49630;49631;49632;49633;49634;49635;49636;49637	53785;53786;53787;53788	53788	4
GTIEILSDVQLIK	0	1427.82	P14869	P14869	150	162	Rplp0	60S acidic ribosomal protein P0	yes	yes	2	0.00016497	85.958	817000	5116700	1397100	2684800	2812000	3001000	4791800	1970100	0	1686200	2821600	3592300	2829	263	2995	40188;40189;40190;40191;40192;40193;40194;40195;40196;40197;40198	43190;43191;43192;43193	43193	4
KAVDEAADALLK	1	1242.68	Q8CAQ8	Q8CAQ8	285	296	Immt	MICOS complex subunit Mic60	yes	yes	2;3	0.0024825	85.973	7030200	16839000	9023400	14101000	10790000	7711100	12170000	14586000	12475000	13545000	12297000	13199000	3637	758	3842	51858;51859;51860;51861;51862;51863;51864;51865;51866;51867;51868;51869;51870;51871;51872;51873;51874;51875;51876;51877	55869;55870;55871;55872;55873;55874;55875;55876;55877;55878;55879	55876	4
YIQELWR	0	1006.52	Q9CZM2	Q9CZM2	6	12	Rpl15	60S ribosomal protein L15	yes	yes	2	0.012111	86.086	0	2915300	1398000	0	1809500	0	5758400	0	0	0	2596000	4366000	7761	972	8266	111541;111542;111543;111544;111545;111546;111547	118294;118295;118296;118297	118295	4
ELIQTSALNFLTPLR	0	1714.96	Q9JK48	Q9JK48	134	148	Sh3glb1	Endophilin-B1	yes	yes	2	2.6932e-06	86.313	577540	1440600	597840	880810	850150	0	1973200	0	210990	960240	1145300	1968000	1756	1089	1867	25405;25406;25407;25408;25409;25410;25411;25412;25413;25414	27765;27766;27767;27768	27768	4
QNAQDVLLK	0	1027.57	P02469	P02469	1477	1485	Lamb1	Laminin subunit beta-1	yes	yes	2	0.00028253	86.794	3135600	0	2882400	5698400	4018800	0	0	6054700	4981200	4274400	4244800	6986100	5451	195	5819	78311;78312;78313;78314;78315;78316;78317;78318;78319	82112;82113;82114;82115;82116	82112	4
GFGFVDFNSEEDAK	0	1560.67	P09405	P09405	608	621	Ncl	Nucleolin	yes	yes	2	1.394e-05	87.184	5416300	9697200	4539500	0	8015600	0	0	7827800	2082200	7058800	7130000	11432000	2513	222	2658	35606;35607;35608;35609;35610;35611;35612;35613;35614	38495;38496;38497;38498	38496	4
VWQVTIGTR	0	1058.59	P68040	P68040	309	317	Gnb2l1	Guanine nucleotide-binding protein subunit beta-2-like 1;Guanine nucleotide-binding protein subunit beta-2-like 1, N-terminally processed	yes	yes	2	0.00073257	87.639	1447000	2960300	0	0	1938500	0	3057200	0	0	0	2701200	3859500	7524	514	8020	108698;108699;108700;108701;108702;108703;108704	115278;115279;115280;115281;115282;115283	115283	4
MEATLEQHLEDTMKNPSIVGVLCTDSQGLNLGCR	1	3815.8	Q9D1L9	Q9D1L9	1	34	Lamtor5	Ragulator complex protein LAMTOR5	yes	yes	4	1.7612e-27	88.293	0	6812400	0	14922000	0	0	23000000	0	0	0	9007600	9944300	4775	995	5063	68743;68744;68745;68746;68747	72871;72872;72873;72874	72871	4
STLQTLPEIVAK	0	1298.74	Q9Z2I0	Q9Z2I0	434	445	Letm1	LETM1 and EF-hand domain-containing protein 1, mitochondrial	yes	yes	2	0.0011411	88.495	10525000	0	6799600	0	12013000	0	0	0	11636000	0	12778000	0	6245	1168	6660	90169;90170;90171;90172;90173	94729;94730;94731;94732	94729	4
AEGAAQLSEER	0	1159.55	P59017	P59017	370	380	Bcl2l13	Bcl-2-like protein 13	yes	yes	2	0.0024044	88.495	3008700	8482700	3464000	8134500	6468700	7721500	7078500	5806200	6085500	5074200	5484900	9054100	170	433	181	2260;2261;2262;2263;2264;2265;2266;2267;2268;2269;2270;2271;2272	2555;2556;2557;2558	2555	4
LNAFGNAFLNR	0	1235.64	Q9WVK4;Q9QXY6	Q9WVK4	125	135	Ehd1;Ehd3	EH domain-containing protein 1;EH domain-containing protein 3	yes	no	2	0.002286	88.948	2752600	5542300	2422400	3745000	2871200	4197100	8250200	2578600	2454300	3206100	4444300	6678000	4362	1150	4618	63080;63081;63082;63083;63084;63085;63086;63087;63088;63089;63090;63091	67228;67229;67230;67231;67232	67229	4
EAETFPFNPFDLTK	0	1654.79	P24270	P24270	288	301	Cat	Catalase	yes	yes	2	1.0527e-05	89.171	1861500	4818600	2445200	4306800	2635700	3994700	8722800	3347200	1078400	2769600	3756500	6428700	1416	295	1508	20676;20677;20678;20679;20680;20681;20682;20683;20684;20685;20686;20687	22698;22699;22700;22701	22700	4
SSATVGPKAPAVGK	1	1268.71	P27661	P27661	121	134	H2afx	Histone H2AX	yes	yes	2;3	4.8791e-05	89.827	1153300	1751800	0	9029100	2426800	3987700	1798200	684000	332610	1054100	4068300	1200800	6194	306	6604	89484;89485;89486;89487;89488;89489;89490;89491;89492;89493;89494;89495;89496;89497	94119;94120;94121;94122	94119	4
DEDQLEAFLKK	1	1334.67	P97493	P97493	153	163	Txn2	Thioredoxin, mitochondrial	yes	yes	2;3	0.0025585	90.15	4598800	15147000	9707800	12386000	5465600	5943500	10956000	9115800	5026200	6017300	3549200	3581700	929	545	988	13731;13732;13733;13734;13735;13736;13737;13738;13739;13740;13741;13742;13743;13744	14996;14997;14998;14999	14999	4
FPQASASDVVVVHGR	0	1567.81	Q921H8	Q921H8	30	44	Acaa1a	3-ketoacyl-CoA thiolase A, peroxisomal	yes	yes	2;3	3.9526e-07	90.476	11589000	24484000	12950000	7991900	13861000	6619200	22483000	8074100	10496000	11579000	17973000	22995000	2271	848	2403	32467;32468;32469;32470;32471;32472;32473;32474;32475;32476;32477;32478;32479;32480;32481;32482;32483;32484;32485;32486;32487	35176;35177;35178;35179;35180;35181	35178	4
SNVQRQDIAFAYQR	1	1694.85	P07356	P07356	64	77	Anxa2	Annexin A2	yes	yes	2	0.001595	90.614	8286100	6967300	0	13238000	7805600	12114000	9189900	7377100	3876800	7833500	6460700	6466700	6143	210	6552	88580;88581;88582;88583;88584;88585;88586;88587;88588;88589;88590	92624;92625;92626;92627	92626	4
KLRPLYNHPAGPR	2	1517.86	Q9D023	Q9D023	27	39	Mpc2	Mitochondrial pyruvate carrier 2	yes	yes	3	0.00056907	91.313	0	7935500	0	18884000	4670700	8954800	0	0	8615300	8074700	0	0	3728	978	3936	53130;53131;53132;53133;53134;53135;53136	57045;57046;57047;57048	57045	4
AAVQVLDDIEK	0	1199.64	P16332	P16332	729	739	Mut	Methylmalonyl-CoA mutase, mitochondrial	yes	yes	2	0.0015961	91.584	10036000	18230000	9630300	12755000	0	7860400	0	0	11778000	0	0	22906000	84	267	88	1111;1112;1113;1114;1115;1116;1117	1295;1296;1297;1298	1295	4
LVTMQIWDTAGQER	0	1646.81	P51150	P51150	56	69	Rab7a	Ras-related protein Rab-7a	yes	yes	2	4.1508e-06	91.961	3489500	6997200	0	0	5060800	0	0	6207700	2996300	5292800	9311700	8568700	4707	390	4980	67825;67826;67827;67828;67829;67830;67831;67832	71942;71943;71944;71945;71946;71947	71946	4
VLLVLELQGLQK	0	1351.84	Q8BHN3	Q8BHN3	85	96	Ganab	Neutral alpha-glucosidase AB	yes	yes	2	0.00044702	92.062	0	5609900	1591200	0	3654300	0	0	2059800	0	0	3735300	3518200	7219	724	7695	104410;104411;104412;104413;104414;104415	110798;110799;110800;110801;110802;110803	110802	4
DLTTAGAVTQCYR	0	1454.68	P62717	P62717	99	111	Rpl18a	60S ribosomal protein L18a	yes	yes	2	4.6159e-05	93.058	6165000	8577800	4649500	6959000	7499900	0	12888000	6435900	6198400	6100100	10176000	13248000	1171	473	1243	17240;17241;17242;17243;17244;17245;17246;17247;17248;17249;17250	18818;18819;18820;18821	18820	4
ILIVGGGVAGLASAGAAK	0	1523.9	Q61941	Q61941	230	247	Nnt	NAD(P) transhydrogenase, mitochondrial	yes	yes	2	1.3589e-11	94.191	9679500	4152900	3585100	0	1768900	0	0	0	0	0	1909600	2877200	3346	648	3531	47876;47877;47878;47879;47880;47881	51700;51701;51702;51703	51700	4
KESYSVYVYK	1	1264.63	Q8CGP2;Q8CGP1;Q6ZWY9;Q64525;Q64478;Q64475;P10854;P10853	Q8CGP2	35	44	Hist1h2bp;Hist1h2bk;Hist1h2bc;Hist2h2bb;Hist1h2bh;Hist1h2bb;Hist1h2bm;Hist1h2bf	Histone H2B type 1-P;Histone H2B type 1-K;Histone H2B type 1-C/E/G;Histone H2B type 2-B;Histone H2B type 1-H;Histone H2B type 1-B;Histone H2B type 1-M;Histone H2B type 1-F/J/L	yes	no	2	0.0010901	94.309	0	10397000	3519900	0	11887000	0	0	0	4438100	6597100	15534000	0	3677	236	3883	52410;52411;52412;52413;52414;52415	56478;56479;56480;56481	56481	4
NIPGITLLNVSK	0	1267.75	Q9D8E6	Q9D8E6	223	234	Rpl4	60S ribosomal protein L4	yes	yes	2	0.0003682	94.616	11110000	18726000	9531400	18660000	0	0	0	12682000	7798900	0	19583000	0	5037	1024	5383	72737;72738;72739;72740;72741;72742;72743	76629;76630;76631;76632	76629	4
[truncated: 3,713 more rows]

## Sheet: Table S2
All proteins.Gene ontology (GO)	All proteins.Gene ontology (biological process)	All proteins.Gene ontology (cellular component)	All proteins.Gene ontology (molecular function)	All proteins.Gene ontology IDs	All proteins.Length	All proteins.Ins Cont	All proteins.TNF Cont	All proteins.TNF+Ins Cont	All proteins.Anova P-value	ID	Protein ID	Fasta Header	Entry name	Gene names	Gene ontology (GO)	Gene ontology (biological process)	Gene ontology (cellular component)	Gene ontology (molecular function)	Gene ontology IDs	Length	Protein names	Cont 1	Cont 2	Cont 3	Ins 1	Ins 2	Ins 3	TNF 1	TNF 2	TNF 3	TNF+Ins 1	TNF+Ins 2	TNF+Ins 3	Average Cont	Average Ins	Average TNF	Average TNF+Ins	P-value	Tukey p-adj Cont Ins	Tukey p-adj Cont TNF	Tukey p-adj Cont TNF+Ins	Tukey p-adj Ins TNF	Tukey p-adj Ins TNF+Ins	Tukey p-adj TNF TNF+Ins	Cont Ins	Cont TNF	Cont TNF+Ins	Field7	Ins TNF
[truncated: 693 more rows]
[truncated: 13 more columns]

[truncated: 1 more sheets: Table S3]
